# Supplementary material for: Discrepancies between FDA documents and ClinicalTrials.gov for Orphan Drug-related clinical trial data
Source: PLOS Glob Public Health. 2022 Apr 22;2(4):e0000261. doi: 10.1371/journal.pgph.0000261 (PMC10021800; doi:10.1371/journal.pgph.0000261)
Supplement: S2 File — a. For the 63 ODs, sources of particular drug and trial information. b. For the 63 ODs, data extracted for each relevant trial from the MedRs, and from CTG where possible. c(i). For trials listed in the MedR, the list of matches found in CTG using the trade name, the generic name, or the trial study identifier. c(ii). Summary of the frequency with which matches were found in CTG using the trade name, the generic name, or the trial study identifier. (XLSX) [file pgph.0000261.s002.xlsx]

## Sheet: Legends
S2 File. The list of matches found in CTG using the trade name, the generic name, or the trial study identifier, and a summary of this list; details of each trial from the MedR and CTG; and the sources of information for 63 ODs and their trials.
Sheet number and name	Legend
1_Sources of information	S2a File. For the 63 ODs, sources of particular drug and trial information.
2_Master Sheet	S2b File. For the 63 ODs, data extracted for each relevant trial from the MedRs, and from CTG where possible.
3_Finding CTG match	S2c(i) File. For trials listed in the MedR, the list of matches found in CTG using the trade name, the generic name, or the trial study identifier. S2c(ii) File. Summary of the frequency with which matches were found in CTG using the trade name, the generic name, or the trial study identifier.

## Sheet: 1_Sources of information
S2a File. For the 63 ODs, sources of drug and trial information.
Number	Column Header	Source
1	Generic name	FDAOD
2	Trade name	FDAOD
3	Marketing Approval Dates	FDAOD
4	Indication mentioned in FDA orphan list	FDAOD
5	Pivotal/Important status of trial	MedR
6	Study identifier of trial	MedR
7	Phase	MedR
8	Number of participants (N1)	MedR
9	Enrollment attribute of N1	MedR
10	NCT Number	CTG
11	Acronym/Other IDs	CTG
12	Condition	CTG
13	Phase	CTG
14	Number of participants (N2)	CTG
15	Enrollment attribute of N2	CTG

## Sheet: 2_Master Sheet
S2b File. For the 63 ODs, data extracted for each relevant trial from the MedRs, and from CTG where possible.
		Drug information from the Medr							Trial information from the MedR						Trial information from CTG
#	OD Number	Trade name	Generic name	Marketing Approval Dates in OD (mm-dd-yyyy)	Submission Classification	505(b) Application Type	Indication mentioned in FDA ORPHAN LIST		Pivotal/ Important	Study Identifier	Phase, or other study details	Number of subjects (N1)	Enrolled/Analysed		NCT Number	Acronym	Recruitment Status	Study Results	Conditions	Phases	Enrollment (N2)	Other IDs	Start Date	Primary completion date	Completion Date	First Posted	Enrollment attribute
1	1	VYONDYS 53	Golodirsen	2019-12-12	Type 1 - New Molecular Entity	NA	Treatment of Duchenne muscular dystrophy (DMD)			4053-101	1 / 2	25	Enrolled		NCT02310906		Completed	No Results Available	Duchenne Muscular Dystrophy	Phase 1|Phase 2	39	4053-101	2015-01-13	2019-03-25	2019-03-25	2014-12-08	Actual
2										4045-301	3	222	Study population		NCT02500381	ESSENCE	Recruiting	No Results Available	Duchenne Muscular Dystrophy	Phase 3	222	4045-301	2016-09-28	2020-05-22	2020-05-23	2015-07-16	Anticipated
3										4053-104	Clinical pharmacological studies	24	Study population
4										4053-103	Clinical pharmacological studies	8	Study population
5
6	2	OXBRYTA	Voxelotor	2019-11-25	Type 1 - New Molecular Entity	505(b)(1)	Treatment of sickle cell disease (SCD).		Pivotal	GBT440-031 (HOPE)	3	545	Enrolled		NCT03036813	GBT_HOPE	Completed	No Results Available	Sickle Cell Disease	Phase 3	449	GBT440-031	2020-12-16	2019-10-08	2019-10-08	2017-01-30	Actual
7										GBT440-007	2a	13+40+TBD	Enrolled		NCT02850406	HOPE Kids	Recruiting	No Results Available	Sickle Cell Disease	Phase 2	155	GBT440-007	2016-05-18	2020-12-22	2020-12-22	2016-08-01	Anticipated
8										GBT440-001	1	234	Enrolled		NCT02285088		Completed	No Results Available	Healthy Subjects|Sickle Cell Disease	Phase 1	133	GBT440-001|2014-003555-62	2020-12-14	2020-03-17	2020-05-17	2014-11-06
9										GBT440-024	OLE	10	Enrolled		NCT03041909		Completed	Has Results	Sickle Cell Disease	Phase 2	5	GBT440-024	2020-08-16	2020-06-17	2020-08-17	2017-02-03
10
11	3	EXSERVAN	Riluzole oral film	2019-11-22	Type 3 - New Dosage Form	505(b)(2)	Treatment of amyotrophic lateral sclerosis (ALS)			1897	1	16	Number of subjects
12									Pivotal	162020	1 BA/BE Study	32	Enrolled
13										17M01R-0012	2	9	Number of subjects
14
15	4	GIVLAARI	Givosiran	2019-11-20	Type 1 - New Molecular Entity	NA	Treatment of acute hepatic porphyria		Pivotal	ALN-AS1-003	3	94	Randomized		NCT03338816		Active, not recruiting	Has Results	Acute Hepatic Porphyria|Acute Intermittent Porphyria|Porphyria, Acute Intermittent|Acute Porphyria|Hereditary Coproporphyria (HCP)|Variegate Porphyria (VP)|ALA Dehydratase Deficient Porphyria (ADP)	Phase 3	94	ALN-AS1-003	2017-11-16	2019-01-31	2020-05-21	2017-11-09	Actual
16										ALN-AS1-001	1	17	Randomized		NCT02452372		Completed	No Results Available	Acute Intermittent Porphyria	Phase 1	40	ALN-AS1-001	2015-05-06	2017-09-06	2017-09-06	2015-05-22	Actual
17
18	5	BRUKINSA	Zanubrutinib	2019-11-14	Type 1 - New Molecular Entity	505(b)(1)	Treatment of mantle cell lymphoma		Pivotal	BGB-3111-206	2	86	Enrolled		NCT03206970		Active, not recruiting	No Results Available	Relapsed or Refractory Mantle Cell Lymphoma	Phase 2	86	BGB-3111-206|CTR20160888	2017-03-02	2019-02-15	2020-11-20	2017-07-02	Actual
18A									Pivotal	BGB-3111-306		500	Expected enrollment		NCT04002297		Recruiting	No Results Available	Mantle Cell Lymphoma	Phase 3	500	BGB-3111-306	2019-08-21	Jul-2021	Aug-2026	2019-06-28	Anticipated
19										BGB-3111-AU-003	1	376	Enrolled		NCT02343120		Active, not recruiting	No Results Available	B-cell Malignancies	Phase 1|Phase 2	397	BGB-3111-AU-003|2016-003364-39	2014-11-26	2020-11-20	2020-01-21	2015-01-21	Anticipated
20										BGB-3111-205	2	91	Enrolled		NCT03206918		Active, not recruiting	No Results Available	Relapsed or Refractory Chronic Lymphocytic Leukemia|Relapsed or Refractory Small Lymphocytic Lymphoma	Phase 2	91	BGB-3111-205|CTR20160890	2017-03-09	2018-06-15	2020-12-20	2017-07-02	Actual
21										BGB-3111-210	2	44	Enrolled		NCT03332173		Active, not recruiting	No Results Available	Waldenström's Macroglobulinemia (WM)	Phase 2	40	BGB-3111-210|CTR20170208	2017-08-31	2020-12-31	2020-11-21	2017-11-06	Anticipated
22										BGB-3111-1002	1	44	Enrolled		NCT03189524		Recruiting	No Results Available	B-cell Lymphoma	Phase 1	44	BGB-3111-1002|CTR20160204	2016-07-05	2021-03-30	2021-06-30	2017-06-16	Anticipated
23
24	6	OZOBAX	Baclofen	2019-09-18	Type 3 - New Dosage Form	505(b)(2)	Treatment of intractable spasticity due to multiple sclerosis or spinal cord injury.
25
26	7	INREBIC	Fedratinib	2019-08-16	Type 1 - New Molecular Entity	NA	Treatment of secondary and primary myelofibrosis		Pivotal	EFC12153 (JAKARTA)	3	289	Enrolled		NCT01437787	JAKARTA	Completed	No Results Available	Hematopoietic Neoplasm	Phase 3	289	EFC12153|2011-001897-25|U1111-1121-7170	2020-12-11	2020-06-14	2020-06-14	2011-09-21	Actual
27										ARD12181 (JAKARTA-2)	2	97	Enrolled		NCT01523171	JAKARTA2	Completed	No Results Available	Hematopoietic Neoplasm	Phase 2	97	ARD12181|2011-005226-21|U1111-1124-0967	2020-04-12	2020-04-14	2020-04-14	2012-02-01	Actual
29										TED12015	1|2	43	Enrolled		NCT00724334		Completed	No Results Available	Myelofibrosis	Phase 1|Phase 2	42	TED12015|MF-TG101348-002	2020-07-08	2020-05-14	2020-05-14	2008-07-29	Actual
30										ARD11936	2	31	Enrolled		NCT01420770		Completed	No Results Available	Hematopoietic Neoplasm	Phase 2	30	ARD11936|U1111-1119-2965	2020-08-11	2020-04-14	2020-04-14	2011-08-22	Actual
31										TED12037	1	59	Enrolled		NCT00631462		Completed	No Results Available	Myelofibrosis	Phase 1	59	MF-TG101348-001	2020-01-08	2020-10-09	2020-10-09	2008-03-07	Actual
32										TED12042	2	81	Enrolled		NCT01420783		Completed	No Results Available	Hematopoietic Neoplasm	Phase 2	81	ARD12042|2011-001847-58|U1111-1121-4203	2020-10-11	2020-11-12	2020-05-14	2011-08-22	Actual
33										ARD12888	2a	8	Enrolled		NCT01692366		Completed	No Results Available	Myelofibrosis	Phase 2	8	ARD12888|U1111-1130-3710	2020-11-12	2020-03-14	2020-03-14	2012-09-25	Actual
34										INT12497	1	16	Enrolled		NCT01585623		Completed	No Results Available	Solid Tumor	Phase 1	16	INT12497|U1111-1125-8930	2020-06-12	2020-03-13	2020-03-13	2012-04-26	Actual
35										TES13519	1	60	Enrolled		NCT01836705		Completed	No Results Available	Neoplasm Malignant	Phase 1	60	TES13519|2012-005642-38|U1111-1115-7323	2020-05-13	2020-11-13	2020-05-14	2013-04-22	Actual
36
37	8	PRETOMANID	Pretomanid	2019-08-14	Type 1 - New Molecular Entity	505(b)(1)	Treatment of tuberculosis		Pivotal	Nix-TB	3	109	Enrolled		NCT02333799		Active, not recruiting	No Results Available	Pulmonary Tuberculosis	Phase 3	109	NiX-TB-(B-L-Pa)	2020-03-15	2019-01-24	2020-10-21	2015-01-07	Actual
38										NC-006	3	284	Enrolled		NCT02342886	STAND	Completed	Has Results	Tuberculosis, Pulmonary, Drug Sensitive|Tuberculosis, Pulmonary, Multi Drug-resistant	Phase 3	284	NC-006-(M-PA-Z)	2020-02-15	2020-01-18	2020-05-18	2015-01-21	Actual
39
40	9	TURALIO	Pexidartinib	2019-08-02	Type 1 - New Molecular Entity	505(b)(1)	Treatment of pigmented villonodular synovitis/giant cell tumor of the tendon sheath			PLX-108-10	NA	120	Enrolled		NCT02371369	ENLIVEN	Active, not recruiting	Has Results	Pigmented Villonodular Synovitis|Giant Cell Tumors of the Tendon Sheath|Tenosynovial Giant Cell Tumor	Phase 3	120	PLX108-10|2014-000148-14	2015-05-11	2017-03-27	2020-03-21	2015-02-25	Actual
41										PLX-108-01	1	132	Enrolled		NCT01004861		Active, not recruiting	Has Results	Solid Tumor	Phase 1	132	PLX108-01	40087	43131	44075	40116	Actual
60										IST3397-015	NA	3	Enrolled		NCT03158103		Active, not recruiting	No Results Available	Gastrointestinal Stromal Tumor (GIST)	Phase 1	3	17-056	2017-04-15	2020-04-21	2020-04-21	2017-05-17	Actual
61
62	10	XPOVIO	Selinexor	2019-07-03	Type 1 - New Molecular Entity	505(b)(1)	Treatment of multiple myeloma		Pivotal	KCP-330-012 Part 2 STORM + Part 1	2b	123+79=202	Population		NCT02336815	STORM	Completed	No Results Available	Multiple Myeloma	Phase 2	202	KCP-330-012	2015-05-01	2019-07-26	2019-07-26	2015-01-13	Actual
63										KCP-330-001	1	286	N = 286; MM N=81		NCT01607892		Completed	No Results Available	Hematological Malignancies	Phase 1	285	KCP-330-001	2012-06-01	2016-06-01	2016-06-01	2012-05-30	Actual
64										KS-50039	Retrospective	64	Population
65										KCP-330-017	1b/2	117	Population		NCT02343042	STOMP	Recruiting	No Results Available	Multiple Myeloma	Phase 1|Phase 2	437	KCP-330-017	2015-10-01	2020-05-01	2020-05-01	2015-01-21	Anticipated
66										KCP-330-023	3	399	Population		NCT03110562	BOSTON	Active, not recruiting	No Results Available	Multiple Myeloma	Phase 3	402	KCP-330-023	2017-05-24	2020-06-01	2020-06-01	2017-04-12	Actual
67										KCP-330-008	2	317	Population		NCT02088541	SOPRA	Completed	No Results Available	Acute Myeloid Leukemia (AML)	Phase 2	171	KCP-330-008	2014-03-01	2018-01-08	2018-01-08	2014-03-17	Actual
68										KCP-330-009	2b	NA	Population		NCT02227251		Active, not recruiting	No Results Available	Diffuse Large B-cell Lymphoma	Phase 2	129	KCP-330-009	2014-11-01	2020-06-01	2020-12-01	2014-08-28	Actual
69										KCP-330-010	2	NA	Population		NCT02138786	SIRRT	Terminated	Has Results	Richter's Transformation	Phase 2	27	KCP-330-010	2014-11-14	2016-08-31	2016-08-31	2014-05-15	Actual
70										KCP-330-013	2	NA	Population		NCT02314247		Terminated	Has Results	Peripheral T-cell Lymphoma (PTCL)|Cutaneous T-cell Lymphoma (CTCL)	Phase 2	16	KCP-330-013	2015-02-01	2016-01-01	2016-02-01	2014-12-11	Actual
71
72	11	NAYZILAM	Midazolam	2019-05-17	Type 3 - New Dosage Form	505(b)(2)	Rescue treatment of seizures in patients who require control of intermittent bouts of increased seizure activity (e.g. acute repetitive seizures, seizure clusters)		Pivotal	P261-401	3	292	Enrolled		NCT01390220	ARTEMIS1	Terminated	Has Results	Epilepsy	Phase 3	292	P261-401|2011-001318-32	2020-06-11	2020-03-17	2020-03-17	2011-07-08	Actual
73										P261-402	3	161	Enrolled		NCT01529034		Terminated	Has Results	Epilepsy	Phase 3	175	P261-402|2011-004109-25	2020-07-12	2020-04-17		2012-02-08	Actual
74										P261 -301	3	62	Enrolled		NCT01999777		Completed	Has Results	Epilepsy	Phase 3	62	USL261-301	2020-11-13	2020-08-15	2020-08-15	2013-12-03	Actual
75										P261-408	3	7	Enrolled		NCT02161185		Terminated	Has Results	Epilepsy	Phase 3	7	P261-408|2014-001604-22	2020-05-14	2020-05-15	2020-05-15	2014-06-11	Actual
76										P261-201	3	60	Enrolled
77
78	12	RUZURGI	Amifampridine	2019-05-06	Type 2 - New Active Ingredient	NA	Treatment of Lambert-Eaton myasthenic syndrome.		Pivotal	JPC 3,4- DAPPER	2	32	52 subjects screened; 32 subjects enrolled		NCT01511978	DAPPER	Completed	Has Results	Lambert-Eaton Myasthenic Syndrome|Eaton-Lambert Myasthenic Syndrome	Phase 2	32	JPC 3,4-DAPPER	2020-01-12	2020-02-14	2020-07-15	2012-01-19	Actual
79										JPC 3,4- DAP DUKE RCT	Prospective, placebocontrolled, randomized safety and efficacy study	29	Enrolled
80										RPV52*	Retrospective	52	Enrolled
81										RPV110*	Retrospective	110	Enrolled
82										JPC 3,4- DAP.TQT	Randomized, thorough QT study	52	Enrolled
83										JPC 3,4- DAP.PK1	PK study	30	Enrolled
84
85	13	AVACLYR	Acyclovir	2019-03-29	Type 3 - New Dosage Form	505(b)(2)	Treatment of acute herpetic keratitis caused by Herpes Simplex Virus type 1 and 2			Colin 1981	Retrospective	52
86										Collum 1980	Retrospective	60
87										Coster 1980	Retrospective	60
88										Klauber 1982	Retrospective	38
89										McCulley 1982	Retrospective	64
90
91	14	EGATEN	Triclabendazole	2019-02-13	Type 1 - New Molecular Entity	505(b)(2)	Treatment of fascioliasis		Pivotal (Retrospective)	Hien (2008) [3]	Retrospective	100	Enrolled
92										Maco (2015) [5]	Retrospective	84	Enrolled
93										Keiser (2011) [4]	Retrospective	37	Enrolled
94									Pivotal (Retrospective)	WHO/CIBA B2212 (Peru)	Pooled data from six unpublished, uncontrolled clinical studies	10+12	Enrolled
95									Pivotal (Retrospective)	WHO/CIBA B2207 (Bolivia)	Pooled data from six unpublished, uncontrolled clinical studies	22	Enrolled
96									Pivotal (Retrospective)	WHO/CIBA B2208 (pediatric) (Bolivia)	Pooled data from six unpublished, uncontrolled clinical studies	20 * 3 = 60	Enrolled
97									Pivotal (Retrospective)	WHO/CIBA B2202 (Chile)	Pooled data from six unpublished, uncontrolled clinical studies	24	Enrolled
98									Pivotal (Retrospective)	WHO/CIBA B2201 (Iran)	Pooled data from six unpublished, uncontrolled clinical studies	Groups: Efficacy/ Safety a. 17/17 b. 14/14 c. 17/17 d. 20/54*	Enrolled
99									Pivotal (Retrospective)	WHO/CIBA B2203 (Cuba)	Pooled data from six unpublished, uncontrolled clinical studies	15	Enrolled
100
101	15	FIRDAPSE	Amifampridine Phosphate	2018-11-28	Type 1 - New Molecular Entity	NA	FIRDAPSE® is indicated for the treatment of Lambert-Eaton myasthenic syndrome (LEMS) in adults.		Pivotal	LMS-002	3	38	Number of subjects		NCT01377922		Completed	Has Results	Lambert Eaton Myasthenic Syndrome	Phase 3	38	LMS-002	2020-06-11	2020-07-16	2020-07-16	2011-06-22	Actual
102									Pivotal	LMS-003	3	26	Number of subjects		NCT02970162		Completed	Has Results	Lambert-Eaton Myasthenic Syndrome	Phase 3	26	LMS-003	2020-11-16	2020-10-17	2020-10-17	2016-11-21	Actual
103										EAP-001	Expanded access protocol (EAP)	143	Number of subjects		NCT02189720	EAP-001	No longer available	No Results Available	Congenital Myasthenic Syndrome			EAP-001				2014-07-15	No longer available
104										DAPSEL/ LMS-001/FIR-001 /REN-002 (Renal)	1	NA	Number of subjects
105
106	16	XOSPATA	Gilteritinib	2018-11-28	Type 1 - New Molecular Entity	NA	XOSPATA is indicated for the treatment of adult patients who have relapsed or refractory acute myeloid leukemia (AML) with a FMS-like tyrosine kinase 3 (FLT3) mutation as detected by an MedR-approved test.		Pivotal	2215-CL-0301	3	255	Enrolled		NCT02421939		Active, not recruiting	Has Results	Leukemia, Acute Myeloid (AML)	Phase 3	371	2215-CL-0301|2015-000140-42	2015-10-20	2018-09-17	2020-12-20	2015-04-21	Actual
107										2215-CL-0101	Dose finding	265	Enrolled		NCT02014558		Completed	Has Results	Acute Myeloid Leukemia	Phase 1|Phase 2	265	2215-CL-0101	2013-10-09	2017-08-04	2018-03-07	2013-12-18	Actual
108										2215-CL-0102	Dose finding	27	Enrolled		NCT02181660		Completed	No Results Available	Acute Myeloid Leukemia (AML)	Phase 1	24	2215-CL-0102	2014-06-16	2016-06-27	2016-06-27	2014-07-04	Actual
109										2215-CL-0106	Pk	24	Enrolled		NCT02571816		Completed	No Results Available	Hepatic Impairment|Healthy	Phase 1	24	2215-CL-0106	2015-10-23	2016-03-05	2016-03-05	2015-10-08	Actual
110										2215-CL-0108	Drug-drug interaction	81	Enrolled
111									Pivotal	2215-CL-0113	Evaluation of effect of food	32	Enrolled
112										2215-CL-0110	PK	42	Enrolled
113										2215-CL-5101	1b/2	10	Enrolled		NCT02495233		Terminated	Has Results	Non-Small-Cell Lung Cancer	Phase 1|Phase 2	10	2215-CL-5101	2015-09-08	2016-09-28	2016-09-28	2015-07-13	Actual
114										2215-CL-0105	1	6	Enrolled		NCT02456883		Completed	No Results Available	Advanced Solid Tumors|Pharmacokinetics of 14C-labeled Gilteritinib	Phase 1	6	2215-CL-0105	2016-03-04	2017-05-20	2017-06-19	2015-05-29	Actual
115
116	17	SEIZALAM	Midazolam	2018-09-14	NA	505(b)(2)	SEIZALAM is indicated for the treatment of status epilepticus in adults.			RAMPART	3	1023	Enrolled		NCT00809146	RAMPART	Completed	Has Results	Status Epilepticus	Phase 3	1023	R01NS053031|5U01NS056975-02	2020-06-09	2020-01-11	2020-01-11	2008-12-17	Actual
117										11903	Open label dose escalation	39	Enrolled		NCT00534378	AAS	Completed	No Results Available	Seizures	Phase 1	39	11903	2020-07-06		2020-12-06	2007-09-24	Actual
118										K643-08-1001	Compare the PK parameters for 2 midazolam dosing regimens	24	Enrolled
119										K643-08-1002	To assess overall safety and compare the PK parameters	24	Enrolled
120										K643-08-1003	To assess overall safety and compare the PK parameters	24	Enrolled
121										K643-08-1004	To assess overall safety and compare the PK parameters	24	Enrolled
122										K643-08-1005	To evaluate the safety of IM midazolam	250	Enrolled
123
124	18	GALAFOLD	Migalastat Hydrochloride	2018-08-10	Type 1 - New Molecular Entity	NA	GALAFOLD™ is indicated for the treatment of adults with a confirmed diagnosis of Fabry disease and an amenable galactosidase alpha gene (GLA) variant based on in vitro assay data		Pivotal	AT1001-011	3	67	Number. of patients		NCT00925301		Completed	Has Results	Fabry Disease	Phase 3	67	AT1001-011|FACETS|2009-013459-31	2009-10-23	2012-06-12	2014-01-29	2009-06-22	Actual
125									Pivotal	AT1001-012	3	60	Number. of patients		NCT01218659		Completed	Has Results	Fabry Disease	Phase 3	68	AT1001-012|ATTRACT|2010-022636-37	2011-09-08	2014-05-27	2015-05-28	2010-10-11	Actual
126										AT1001-41	3	85	Number. of patients		NCT01458119	AT1001-041	Terminated	Has Results	Fabry Disease	Phase 3	85	AT1001-041|2011-004800-40	2011-10-14	2016-02-17	2016-02-17	2011-10-24	Actual
127										AT1001-42	3	Ongoing	Number. of patients		NCT02194985		Active, not recruiting	No Results Available	Fabry Disease	Phase 3	76	AT1001-042	2020-10-14	2020-12-20	2020-12-20	2014-07-21	Actual
128
129	19	ONPATTRO	Patisiran	2018-08-10	Type 1 - New Molecular Entity	505(b)(1)	ONPATTRO is indicated for the treatment of the polyneuropathy of hereditary transthyretin-mediated amyloidosis in adults.			ALN-TTR02-001	1	17	Number of subjects		NCT01559077		Completed	No Results Available	TTR-mediated Amyloidosis	Phase 1	17	ALN-TTR02-001	2020-03-12	2020-06-12	2020-11-12	2012-03-21	Actual
130										ALN-TTR02-005	1	12	Number of subjects		NCT02053454		Completed	No Results Available	Transthyretin (TTR)-Mediated Amyloidosis	Phase 1	12	ALN-TTR02-005	2020-01-14	2020-03-14	2020-06-14	2014-02-03	Actual
131										ALN-TTR02-002	2	29	Number of subjects		NCT01617967		Completed	Has Results	TTR-mediated Amyloidosis	Phase 2	29	ALN-TTR02-002|2012-000467-24	2020-05-12	2020-10-13	2020-01-14	2012-06-13	Actual
132									Pivotal	ALN-TTR02-004	3	225	Number of subjects		NCT01960348		Completed	Has Results	TTR-mediated Amyloidosis|Amyloidosis, Hereditary|Amyloid Neuropathies, Familial|Familial Amyloid Polyneuropathies|Amyloid Neuropathies|Amyloidosis, Hereditary, Transthyretin-Related	Phase 3	225	ALN-TTR02-004|2013-002987-17	2020-11-13	2020-08-17	2020-08-17	2013-10-10	Actual
133										ALN-TTR02-003	2	27	Number of subjects		NCT01961921		Completed	Has Results	TTR-mediated Amyloidosis	Phase 2	27	ALN-TTR02-003|2013-001644-65	2020-10-13	2020-07-16	2020-08-16	2013-10-14	Actual
134										ALN-TTR02-006	3	188	Number of subjects		NCT02510261		Active, not recruiting	No Results Available	Amyloidosis	Phase 3	211	ALN-TTR02-006	2020-07-15	2020-08-22	2020-08-22	2015-07-29	Anticipated
135										ALN-TTR02-007	Supportive open-label studies	150	Number of subjects		NCT02939820		Approved for marketing	No Results Available	TTR-mediated Amyloidosis|Amyloidosis, Hereditary|Amyloid Neuropathies, Familial|Familial Amyloid Polyneuropathies|Amyloid Neuropathies|Amyloidosis, Hereditary, Transthyretin-Related			ALN-TTR02-007				2016-10-20	Approved for marketing
136
137	20	KRINTAFEL	Tafenoquine	2018-07-20	Type 1 - New Molecular Entity	505(b)(1)	KRINTAFEL is indicated for the radical cure (prevention of relapse) of Plasmodium vivax malaria in patients aged 16 years and older who are receiving appropriate antimalarial therapy for acute P. vivax infection.			TAF112582 (Part 1) + TAF112582 (Part 2)	Efficacy study	851	Enrolled		NCT01376167		Completed	Has Results	Malaria, Vivax	Phase 2	851	112582|TAF112582	2014-04-24	2016-11-18	2016-11-18	2011-06-20	Actual
138										TAF116564	Efficacy study	251	Enrolled		NCT02216123		Completed	Has Results	Malaria, Vivax	Phase 3	251	116564	2015-04-30	2016-11-04	2016-11-04	2014-08-13	Actual
139										TAF114582	1	260	Enrolled		NCT01928914		Completed	No Results Available	Malaria, Vivax	Phase 1	260	114582	2011-07-26	2012-06-04	2012-06-04	2013-08-27	Actual
140										201807	1	300*	Enrolled (A total of 500 subjects were randomized )		NCT02658435		Completed	No Results Available	Malaria, Vivax	Phase 1	486	201807	2016-02-02	2017-09-14	2017-09-14	2016-01-18	Actual
141
142	21	TPOXX	Tecovirimat	2018-07-13	Type 1 - New Molecular Entity	NA	TPOXX® is indicated for the treatment of human smallpox disease caused by variola virus in adults and pediatric patients weighing at least 13 kg.		Pivotal	Study 008	3	449	Enrolled		NCT02474589	SIGA246-008	Completed	Has Results	Smallpox	Phase 3	449	SIGA-246-008	2015-06-19	2016-08-24	2016-08-24	2015-06-18	Actual
143										Study 015	1	78	Enrolled
144
145	22	CALQUENCE	Acalabrutinib	2017-10-31	Type 1 - New Molecular Entity	505(b)(1)	Treatment of adult patients with mantle cell lymphoma (MCL) who have received at least one prior therapy		Pivotal	ACE-LY-004	2	124	Enrolled		NCT02213926		Active, not recruiting	Has Results	Mantle Cell Lymphoma (MCL)	Phase 2	124	ACE-LY-004	2020-03-15	2020-02-17	2020-09-21	2014-08-12	Actual
146			Acalabrutinib							ACE-CL-001	1|2	305	Enrolled		NCT02029443		Active, not recruiting	No Results Available	Chronic Lymphocytic Leukemia|Small Lymphocytic Lymphoma|Richter's Syndrome|Prolymphocytic Leukemia	Phase 1|Phase 2	306	ACE-CL-001	2020-01-14	2020-01-21		2014-01-08	Actual
147										ACE-WM-001	2	106	Enrolled		NCT02180724		Active, not recruiting	No Results Available	WaldenstrÃ¶m Macroglobulinemia (WM)	Phase 2	106	ACE-WM-001	2020-07-14	2020-02-18	2020-08-19	2014-07-03	Actual
148										15-H-0016	2	33	Enrolled		NCT02337829		Active, not recruiting	No Results Available	Chronic Lymphocytic Leukemia|Small Lymphocytic Lymphoma	Phase 2	48	15-H-0016	2020-12-14	2020-07-21	2020-07-21	2015-01-14	Actual
149										ACE-LY-002	1b	21	Enrolled		NCT02112526		Active, not recruiting	No Results Available	Activated B-cell Diffuse Large B-Cell Lymphoma (ABC DLBCL)	Phase 1	21	ACE-LY-002	2020-08-14	2019-12-31	2019-12-31	2014-04-14	Actual
150										ACE-LY-003	1b	40	Enrolled		NCT02180711		Recruiting	No Results Available	Non Hodgkin Lymphoma	Phase 1|Phase 2	80	ACE-LY-003	2020-02-15	2020-05-23	2020-05-23	2014-07-03	Anticipated
151										ACE-MY-001	1b	27	Enrolled		NCT02211014		Completed	No Results Available	Multiple Myeloma (MM)	Phase 1	28	ACE-MY-001	2020-02-15	2019-04-26	2019-04-26	2014-08-07	Actual
152
153	23	ASCOR	Ascorbic Acid	2017-10-02	Type 7 - Drug Already Marketed without Approved NDA	505(b)(2)	Treatment of scurvy of Children and adults with scurvy			MGP-101	1	8	Enrolled		NCT02534753		Completed	No Results Available	Pharmacokinetics	Phase 1	8	MGP-101	2020-09-15	2020-11-15	2020-01-16	2015-08-28	Actual
154
155	24	ALIQOPA	Copanlisib	2017-09-14	Type 1 - New Molecular Entity	NA	Indicated for the treatment of patients with relapsed follicular lymphoma who have received at least two prior therapies.			12871	1	57	Enrolled		NCT00962611		Completed	No Results Available	Neoplasms	Phase 1	57	12871	2009-11-19	2016-02-23	2016-02-23	2009-08-20	Actual
156									Pivotal	16349 (+16349B)	2	226	Enrolled		NCT01660451		Active, not recruiting	Has Results	d	Phase 2	227	16349|2012-002602-52	2012-11-19	2016-06-22	2021-03-08	2012-08-08	Actual
157										15205	1	10	Enrolled		NCT01404390		Completed	No Results Available	Neoplasms	Phase 1	10	15205	2011-08-18	2012-03-22	2012-07-12	2011-07-28	Actual
158										16790	1	84	Enrolled		NCT02155582		Completed	No Results Available	Non Hodgkin Lymphoma	Phase 1	63	16790|2013-004746-42	2014-08-12	2016-10-04	2017-03-16	2014-06-04	Actual
159
160	25	VYXEOS	Cytarabine:Daunorubicin Liposome Injection	2017-08-03	Type 4 - New Combination	505(b)(2)	Treatment of adults with newly-diagnosed therapy-related acute myeloid leukemia (t-AML) or AML with myelodysplasia-related changes (AML-MRC)		Pivotal	CLTR0310-301	3	309	Study population		NCT01696084	301	Unknown status	Has Results	High Risk Acute Myeloid Leukemia	Phase 3	309	CLTR0310-301	2020-11-12	2020-03-16	2020-11-19	2012-09-28	Actual
161										CLTR0308-204	2b	126	Study population		NCT00788892		Completed	Has Results	Acute Myeloid Leukemia	Phase 2	126	CLTR0308-204	2020-10-08	2020-06-10	2020-12-11	2008-11-11	Actual
162									Pivotal	CLTR0308-205	2b	126	Study population		NCT00822094		Completed	Has Results	Acute Myeloid Leukemia	Phase 2	126	CLTR0308-205	2020-02-09	2020-12-11	2020-01-12	2009-01-14	Actual
163										CLTR0305-101	1	34	Study population		NCT00389428		Completed	No Results Available	Hematologic Neoplasms	Phase 1	48	CLTR0305-101	2020-09-06	2020-12-08	2020-12-09	2006-10-18	Actual
164										CLTR0310-206	2	26	Study population
165
166	26	ENDARI	L-Glutamine	2017-07-07	Type 5 - New Formulation or New Manufacturer	505(b)(2)	To reduce the acute complications of sickle cell disease in adult and pediatric patients 5 years of age and older.		Pivotal	GLUSCC09-01	3	230	Enrolled		NCT01179217		Completed	Has Results	Sickle Cell Anemia|Sickle β0-Thalassemia	Phase 3	230	GLUSCC09-01	2020-05-10	2020-03-14	2020-03-14	2010-08-11	Actual
167										10478	2	81	Enrolled		NCT00125788		Completed	No Results Available	Sickle Cell Anemia|Thalassemia	Phase 2	81	10478	2020-03-04	2020-07-08	2020-07-08	2005-08-02	Actual
168										8775	2a	24
169										8822	Dose-finding study	14
170										10511	2	15	Enrolled		NCT00586209		Completed	No Results Available	Sickle Cell Anemia|Thalassemia	Phase 2	15	10511-01RY	2020-01-03	2020-01-09	2020-11-09	2008-01-04	Actual
171										10779	Open-label, controlled, single-center study*
172										8288	Pilot study	7
173
174	27	GLEOLAN	5-Aminolevulinic Acid	2017-06-06	Type 3 - New Dosage Form	NA	Optical imaging agent indicated in patients with glioma (suspected World Health Organization Grades III or IV on preoperative imaging) as an adjunct for the visualization of malignant tissue during surgery			ALS-3	3	415	Enrolled		NCT00241670		Completed	No Results Available	Brain Cancer|Brain Tumors|Cancer of Brain|Primary Brain Tumors|Brain Tumor, Primary	Phase 3	415	MC-ALS.3/GLI	October-99	2020-07-04		2005-10-19	Actual
175										ALS-28	2	39	Enrolled
176										ALS-30	2	40	Enrolled
177										ALS-32	** see comments	245	Enrolled
178										ALS-8	Prospective, dose escalation study	NA	Enrolled		NCT02755142		Completed	No Results Available	Brain Neoplasm	Phase 1|Phase 2	21	MC-ALS.8-I/GLI	February-00	2020-06-01	2020-06-01	2016-04-28	Actual
179
180	28	XERMELO	Telotristat Etiprate	2017-02-28	Type 1 - New Molecular Entity	NA	Treatment of carcinoid syndrome in patients with neuroendocrine tumors		Pivotal	LX301	3	136	Enrolled		NCT01677910		Completed	Has Results	Carcinoid Syndrome	Phase 3	135	LX1606.1-301-CS|LX1606.301|2012-003460-47	2013-01-08	2016-03-21	2016-03-21	2012-09-03	Actual
181										LX303	3	76	Enrolled		NCT02063659	TELECAST	Completed	Has Results	Carcinoid Syndrome	Phase 3	76	LX1606.1-303-CS|LX1606.303|2013-001543-31	2014-03-11	2016-03-29	2016-03-29	2014-02-14	Actual
182										LX302	3	127	Enrolled		NCT02026063	TELEPATH	Completed	Has Results	Carcinoid Syndrome	Phase 3	124	LX1606.1-302-CS|LX1606.302|2013-002596-18	2014-01-14	2018-09-12	2018-09-12	2014-01-01	Actual
183										LX202	2	23	Enrolled		NCT00853047		Completed	Has Results	Carcinoid Syndrome	Phase 2	23	LX1606.1-202-CS|LX1606.202	2009-01-03	2014-01-06	2014-01-06	2009-02-27	Actual
184										LX203	2	15	Enrolled		NCT01104415		Completed	Has Results	Carcinoid Syndrome	Phase 2	15	LX1606.1-203-CS|LX1606.203, LX1032|2009-016973-13	2010-06-15	2014-02-12	2014-02-12	2010-04-15	Actual
185
186	29	SPINRAZA	Nusinersen	2016-12-23	Type 1 - New Molecular Entity	NA	Treatment of spinal muscular atrophy		Pivotal	CS3B	3	121	Enrolled		NCT02193074	ENDEAR	Terminated	Has Results	Spinal Muscular Atrophy	Phase 3	122	ISIS 396443-CS3B|2013-004422-29	2014-08-19	2016-11-21	2016-11-21	2014-07-17	Actual
187										CS3A	2	21	Enrolled		NCT01839656		Completed	Has Results	Spinal Muscular Atrophy	Phase 2	21	ISIS 396443-CS3A|2017-000621-12	2017-02-20	2017-02-20	2014-11-17	2013-04-25	Actual
188										CS4	3	126	Enrolled		NCT02292537	CHERISH	Completed	Has Results	Spinal Muscular Atrophy	Phase 3	126	ISIS 396443-CS4|2014-001947-18	2014-11-24	2017-02-20	2017-02-20	2014-11-17	Actual
189										CS1	1	28	Enrolled		NCT01494701	SMNRx	Completed	No Results Available	Spinal Muscular Atrophy	Phase 1	28	ISIS 396443 - CS1	2011-11-30	2013-01-31	2013-01-31	2011-12-19	Actual
190										CS2	1/2a	34	Enrolled		NCT01703988		Completed	Has Results	Spinal Muscular Atrophy	Phase 1|Phase 2	34	ISIS 396443 - CS2|2017-000327-27	2012-01-10	2015-01-01	2015-01-01	2012-10-11	Actual
191										CS10	1	18	Enrolled		NCT01780246		Completed	No Results Available	Spinal Muscular Atrophy	Phase 1	18	ISIS 396443-CS10	2013-01-01	2014-01-02	2014-01-02	2013-01-31	Actual
192										CS12	1	47	Enrolled		NCT02052791		Completed	No Results Available	Spinal Muscular Atrophy	Phase 1	47	ISIS 396443-CS12	2014-01-01	2017-01-01	2017-01-01	2014-02-03	Actual
193										SM202	2	21	Enrolled		NCT02462759	EMBRACE	Completed	No Results Available	Spinal Muscular Atrophy	Phase 2	21	232SM202|2014-003657-33	2015-08-19	2018-09-24	2018-09-24	2015-06-04	Actual
194										CS11	3	4* (planned 274)	Enrolled Planned 274		NCT02594124	SHINE	Active, not recruiting	No Results Available	Spinal Muscular Atrophy	Phase 3	292	ISIS 396443-CS11|2015-001870-16	2015-11-04	2023-08-29	2023-08-29	2015-11-02	Actual
195										SM201	2	17 (planned 25)	Enrolled Planned 25		NCT02386553	NURTURE	Active, not recruiting	No Results Available	Spinal Muscular Atrophy	Phase 2	25	232SM201|2014-002098-12	2015-05-20	2025-02-25	2025-02-25	2015-03-12	Actual
196
197	30	CARNEXIV	Intravenous carbamazepine	2016-10-07	Type 3 - New Dosage Form	505(b)(2)			Pivotal	OV-1015	PK	203 (OV-1015+13181 A)
198										13181 A
199
200	31	NETSPOT	Gallium [Ga-68]-N-[(4,7,10-Tricarboxymethyl-1,4,7,10-Tetraazacyclododec-1-Yl)Acetyl]-D-Phenylalanyl-L-Cysteinyl-L-Tyrosyl-D-Tryptophanyl-L-Lysyl-L-Threoninyl-L-Cysteinyl-L-Threonine-Cyclic(2-7)Disulfide	2016-06-01	Type 1 - New Molecular Entity	505(b)(2)	Diagnostic for the clinical management of neuroendocrine tumors			Vanderbilt University Medical Center (VUMC) trial	2	97
201
202	32	PROVAYBLUE	Methylene Blue 0.5%	2016-04-08	Type 5 - New Formulation or New Manufacturer (but according to medR it is Type 7)	505(b)(2)	Treatment of hereditary and acquired methemoglobinemia			PVP-2013001	Retrospective	12
203										PVP-2013002	Compassionate use program	27
204										PVP-2014001	PK equivalence	70
205										PVP-2014002	Safety	48
206										1MBL12002 (A98923)	PK	12
207										PVP-2013003	Survey of EU poison centers
208										AAPCC	Statistical analysis of National Data System
209
210	33	DEFITELIO	Defibrotide	2016-03-30	Type 1 - New Molecular Entity	NA	For the treatment of hepatic veno-occlusive disease		Pivotal	2005-01-01	3	134	Enrolled		NCT00358501		Completed	Has Results	Severe Hepatic Veno-Occlusive Disease	Phase 3	134	2005-01-01	2006-01-07	2008-01-09	2015-01-03	2006-08-01	Actual
211										99-118	2	149	Enrolled		NCT00003966		9	No Results Available	Veno-occlusive Disease	Phase 2	151	99118|P30CA015704|DFCI-1999-P-010076/14|DUMC-00176-00-2|FHCRC-1375.00|NCI-G99-1548|CHNMC-02118|MSKCC-03-058|JHMI-00-06-02-02	2000-01-04	2006-01-02	2006-01-04	2003-01-27	Actual
212										Study 2006-05	Expanded Access Program	681	Enrolled		NCT00628498	Treatment IND	Completed	Has Results	Hepatic Veno-Occlusive Disease	Phase 3	1206	P2006-05	2007-01-12	2016-01-07	2016-01-09	2008-03-05	Actual
213										CIBMTR	Registry database for HSCT recipients	96	Enrolled
214										Study 2004- 000592- 33	3	356	Enrolled		NCT00272948	VOD-DF	Completed	No Results Available	Hepatic Veno-Occlusive Disease	Phase 2|Phase 3	360	EudraCT Number:2004-000592-33|EBMT-PD-200601	2020-12-05	2020-01-09	2020-07-09	2006-01-09	Anticipated
215										Study DFCUP	Compassionate use	710	Enrolled
216										R09-1425	1	52	Enrolled
217										Study DF VOD- 2012-03-PKRen	1	12
218										Study DFPL99- 118	PK	11
219
220	34	EVOMELA	Melphalan	2016-03-10	Type 5 - New Formulation or New Manufacturer	505(b)(2)	High dose conditioning treatment prior to hematopoietic progenitor (stem) cell transplantation			CDX-353-001	2a	24	Enrolled		NCT00925782		Completed	Has Results	Multiple Myeloma	Phase 2	24	CDX-353-001	2020-01-10	2020-06-11	2020-07-11	2009-06-22	Actual
221									Key efficacy study	CDX-353-002	2b	61	Enrolled		NCT01660633		Completed	No Results Available	Multiple Myeloma	Phase 2	61	CDX-353-002	2020-12-12	2020-02-14	2020-08-14	2012-08-09	Actual
222
223	35	YONDELIS	Trabectedin	2015-10-23	Type 1 - New Molecular Entity	505(b)(1)	Treatment of soft tissue sarcoma		Primary	ET743-SAR-3007	Randomized, open label	518	Patients		NCT01343277		Completed	Has Results	Advanced Liposarcoma or Leiomyosarcoma	Phase 3	579	CR018004|ET743SAR3007	2011-01-06	2015-01-01	2016-01-04	2011-04-28	Actual
224										ET743-STS-201	Randomized, open label	270	Patients		NCT00060944		Completed	Has Results	Liposarcoma|Leiomyosarcoma	Phase 2	271	CR004336|ET743-STS-201	2003-01-05	2008-01-05	2008-01-05	2003-05-19	Actual
225										ET-B-005-98	Activity-finding study	99	Patients
226										ET-B-008-98	Activity-finding study	50	Patients
227										ET-B-017-99	Activity-finding study	34	Patients
228										ET743-SAR-3002	Expanded Access Program	1803 previously treated'	Patients		NCT00210665		No longer available	No Results Available	Sarcoma		NA	CR003583|ET743SAR3002				2005-09-21	No longer available
229										10045030	Randomized, open label	73	Patients
230										ET-B-016-99	Activity-finding study	36	Patients
231										ET-B-028-06	Activity-finding study	29	Patients		NCT00579501		Completed	Has Results	Liposarcoma,Myxoid	Phase 2	29	CR014767|ET-B-028-06	2020-04-07	2020-01-10	2020-01-10	2007-12-24	Actual
232
233	36	DUOPA	Levodopa and carbidopa	2015-01-09	Type 3 - New Dosage Form	505(b)(2)	Treatment of motor fluctuations in patients with advanced Parkinson's disease			S187-1-002	1	19	Number of subjects		NCT01484990		Completed	No Results Available	Parkinson Disease	Phase 1	19	S187.1.002|2009-016837-84	2020-04-10	2020-09-10	2020-09-10	2011-12-05	Actual
234									Pivotal	S187-3-001, S187-3-002	3	71 (35 completed for 3001)	Number of subjects		NCT00357994		Completed	Has Results	Advanced Parkinson's Disease	Phase 3	36	S187.3.001|2006-000577-29	2020-01-09	2020-10-11	2020-10-11	2006-07-28	Actual
235										S187-3-003	Ext of Pivotal	62	Number of subjects		NCT00360568		Completed	Has Results	Dyskinesias|Parkinson's Disease|Severe Motor Fluctuations	Phase 3	62	S187.3.003|2006-000578-53	2020-06-09	2020-10-12	2020-10-12	2006-08-04	Actual
236										S187-3-004	Open label Safety	354	Number of subjects		NCT00335153		Completed	Has Results	Advanced Parkinson's Disease	Phase 3	354	S187.3.004|2006-005186-18	2020-01-08	2020-06-12	2020-06-12	2006-06-09	Actual
237										S187-3-005	Ext of 003 and 004	262	Number of subjects		NCT00660673		Active, not recruiting	No Results Available	Advanced Parkinson's Disease	Phase 3	262	S187.3.005|2008-001329-33	2009-11-13	2020-09-15	2020-11-04	2008-04-17	Actual
245										M12-925	OL Safety	8	Number of subjects		NCT01479127		Completed	Has Results	Advanced Parkinson's Disease	Phase 2	8	M12-925	2020-10-20	2020-07-20	2020-07-20	###########	Actual
248
249	37	CERDELGA	Eliglustat	2014-08-19	Type 1 - New Molecular Entity	NA	Treatment of Type I Gaucher disease		Pivotal	GZGD02507 (ENGAGE)	3	40	Enrolled		NCT00891202		Completed	Has Results	Gaucher Disease, Type 1	Phase 3	40	GZGD02507|2008-005222-37|EFC12813	2009-01-11	2012-01-07	2016-01-01	2009-05-01	Actual
250										GZGD02607 (ENCORE)	3	160	Randomized		NCT00943111	ENCORE	Completed	Has Results	Gaucher Disease, Type 1	Phase 3	160	GZGD02607|2008-005223-28|EFC12812	2009-01-09	2012-01-11	2015-01-06	2009-07-22	Actual
251										GZGD00304	2	26	Enrolled		NCT00358150		Completed	Has Results	Gaucher Disease, Type 1|Cerebroside Lipidosis Syndrome|Glucocerebrosidase Deficiency Disease|Glucosylceramide Beta-Glucosidase Deficiency Disease|Gaucher Disease, Non-Neuronopathic Form	Phase 2	26	GZGD00304|2005-004732-42|DRI12816	2006-01-06	2009-01-08	2015-01-12	2006-07-31	Actual
252										GZGD03109 (EDGE)	3b	170	Enrolled		NCT01074944		Completed	Has Results	Gaucher Disease	Phase 3	170	GZGD03109|2009-015811-42|EFC12818	2010-01-06	2015-01-10	2015-01-10	2010-02-24	Actual
253
254	38	RYANODEX	Dantrolene Sodium Suspension For Injection	2014-07-22	Type 3 - New Dosage Form	505(b)(2)	Treatment of malignant hyperthermia syndrome			1201 A	PK and Safety	23
255										1201	PK and Safety (only study for approval of the drug)	38
256
257	39	BELEODAQ	Belinostat	2014-07-03	Type 1 - New Molecular Entity	NA	Treatment of peripheral T-cell lymphoma (PTCL).		Pivotal	CLN-19	2	129	Number of subjects		NCT00865969	PTCL	Completed	No Results Available	Peripheral T-cell Lymphoma	Phase 2	129	PXD101-CLN-19|2008-005843-40	2008-01-12	2014-01-10	2014-01-10	2009-03-20	Actual
258										CLN-20	1	27	Number of subjects		NCT01317927		Completed	No Results Available	Solid Tumor|Hematological Malignancy	Phase 1	27	PXD101-CLN-20	2010-01-12	2015-01-06	2015-01-06	2011-03-17	Actual
259										TT-20	1	46	Number of subjects
260										TT-30	1	16	Number of subjects
261										CLN-6	2	53	Number of subjects		NCT00274651	PXD101-CLN-6	Terminated	Has Results	Cutaneous T-Cell Lymphoma|Peripheral T-Cell Lymphoma|Non-Hodgkin's Lymphoma	Phase 2	53	PXD101-CLN-6	2006-01-01	2009-01-07	2009-01-07	2006-01-11	Actual
262										301-G	2	25	Number of subjects		NCT00131261		Completed	No Results Available	Multiple Myeloma	Phase 2	25	PXD101-301-G	2005-01-01	2007-01-01	2007-01-06	2005-08-18	Actual
263										CLN-17	2	86	Number of subjects		NCT00873119		Completed	Has Results	Carcinoma of Unknown Primary	Phase 2	89	PXD101-CLN-17	2009-01-02	2012-01-12	2012-01-12	2009-04-01	Actual
264										CLN-4	1	35	Number of subjects		NCT00413322		Completed	No Results Available	Tumor	Phase 1	35	PXD101-CLN-4	2005-01-09	2008-01-03	2008-01-06	2006-12-19	Actual
265										CLN-5	1b/2	3	Number of subjects
266										CLN-8	1|2	80	Number of subjects		NCT00421889		Completed	Has Results	Ovarian Cancer|Epithelial Ovarian Cancer|Fallopian Tube Cancer|Bladder Cancer	Phase 1|Phase 2	80	PXD101-CLN-8|PXD101-040-EU	2005-01-08	2009-01-02	2009-01-02	2007-01-15	Actual
267										CLN-14	1|2	41	Number of subjects		NCT00878800		Completed	Has Results	Dose Escalation: Solid Tumors|MTD: Soft Tissue Sarcomas	Phase 1|Phase 2	41	PXD101-CLN-14	2006-01-12	2012-01-10	2012-01-10	2009-04-09	Actual
268										CLN-15	1|2	41	Number of subjects		NCT00878722		Completed	Has Results	Acute Myeloid Leukemia	Phase 1|Phase 2	41	PXD101-CLN-15	2007-01-08	2009-01-05	2012-01-04	2009-04-09	Actual
269										CLN-16	2	4	Number of subjects		NCT00431340		Terminated	No Results Available	Multiple Myeloma	Phase 2	4	PXD101-CLN-16	2007-01-03	2007-01-06	2007-01-06	2007-02-05	Actual
270										CLN-9	1	120	Number of subjects		NCT00413075		Completed	No Results Available	Solid Tumor|Lymphoma	Phase 1	121	PXD101-CLN-9	2006-01-06	2011-01-08	2011-01-08	2006-12-19	Actual
271
272	40	PURIXAN	Mercaptopurine Oral Solution	2014-04-28	Type 5 - New Formulation or New Manufacturer	505(b)(2)	Treatment of acute lymphoblastic leukemia in pediatric patients
273
274	41	IMPAVIDO	Miltefosine	2014-03-19	Type 1 - New Molecular Entity	505(b)(1)	Treatment of leishmaniasis.		Pivotal	3154	Open-label Randomized Active-control	398
275									Pivotal	Z025	Open-label Randomized Active-control	580
276										Z033	Dose-Ranging Sequential group	30
277										3089	Dose Ranging Parallel Group	45
278										3091	Dose-Ranging Sequential group	30
279										3109	Dose-Ranging Sequential group	120
280										3127	Dose Ranging Parallel Group	54
281										3206	Single arm	80
282										Z013	4	1132
283										Z013b	5	125
284										Z019	28 days	42	Enrolled		NCT00378495		Terminated	No Results Available	Kala Azar	Phase 1|Phase 2	80	D-18506-Z019	2005-01-04	2007-01-04	2007-01-10	2006-09-20	Anticipated
285									Pivotal	Z022	2	79
286									Pivotal	3168	Double-blind Randomized Placebo controlled	133
287									Pivotal	Soto	Open label Randomized Active control	58
288									Pivotal	Z020a	Open label Randomized Active control	90
289									Pivotal	Z020b	Open label Randomized Active control	90
290										3092	I/II	72
291									Pivotal	Z026	2b	344
292										Z027	Single arm	16
293										Z005	Reproductive Safety	289
294										CSR1	Compassionate use	45
295										CSR2	Ophthalmologic assessment	25
296										CSR3	Ophthalmologic assessment	25
297
298	42	HEMANGEOL	Propranolol	2014-03-14	Type 5 - New Formulation or New Manufacturer	505(b)(1)	Treatment of proliferating infantile hemangiomas requiring systemic therapy			V00400 SB 1 01 2A (Study 101)	1	12
299										V00400 SB 1 02 (Study 102)	1	23
300									Pivotal	V00400 SB 2 01 (Study 201)	2|3	460	Enrolled		NCT01056341		Completed	Has Results	Infantile Hemangioma	Phase 2|Phase 3	512	V00400 SB 201 Study	2010-01-01	2012-01-05	2013-01-11	2010-01-26	Actual
301										V00400 SB 3 01 (Study 301)	3	11	Expected enrollment: 100 infants status was ongoing in MR
302
303	43	HETLIOZ	Tasimelteon	2014-01-31	Type 1 - New Molecular Entity	505(b)(1)	Non-24-hour sleepwake disorder in blind individuals without light perception			CN116-001	1	48	Enrolled
304										CN116-002	1	37	Enrolled
305										CN116-003	1	40	Enrolled
306										CN116-004	2	347	Enrolled
307										VP-VEC-162-1101	1	6	Enrolled
308										VP-VEC-162-1102	1	26	Enrolled
309										VP-VEC-162-1103	1	44	Enrolled
310										VP-VEC-162-1104	1	24	Enrolled
311										VP-VEC-162-1105	1	29	Enrolled		NCT01271387		Completed	No Results Available	Hepatic Impairment	Phase 1	29	VP-VEC-162-1105	2011-01-01	2011-01-08	2011-01-08	2011-01-06	Actual
312										VP-VEC-162-1106	1	32	Enrolled
313										VP-VEC-162-1107	1	60	Enrolled		NCT01477619		Completed	No Results Available	Healthy Volunteers	Phase 1	60	VP-VEC-162-1107	2011-01-11	2012-01-01	2012-01-01	2011-11-22	Actual
314										VP-VEC-162-1108	1	28	Enrolled		NCT01578057		Completed	No Results Available	Pharmacodyamics and Pharmacokinetics of Tasimelteon Alone and in Combination With Ethanol	Phase 1	28	VP-VEC-162-1108	2012-01-04	2012-01-06	2012-01-06	2012-04-16	Actual
315										VP-VEC-162-1110	1	24	Enrolled
316										VP-VEC-162-1111	1	24	Enrolled		NCT01540500		Completed	No Results Available	Healthy Volunteers	Phase 1	24	VP-VEC-162-1111	2012-01-02	2012-01-03	2012-01-03	2012-02-28	Actual
317										VP-VEC-162-1112	1	48	Enrolled		NCT01637636		Completed	No Results Available	Healthy	Phase 1	48	VP-VEC-162-1112	2012-01-06	2012-01-08	2012-01-08	2012-07-11	Actual
318										VP-VEC-162-2101	2a	45	Enrolled
319										VP-VEC-162-3101	3	412	Enrolled
320										VP-VEC-162-3104	3	322	Enrolled		NCT00548340		Completed	Has Results	Primary Insomnia	Phase 3	322	VP-VEC-162-3104	2020-11-07	2020-02-08	39600	2007-10-23	Actual
321									Pivotal	VP-VEC-162-3201	3	136	Subjects enrolled in pre randomization phase*		NCT01163032		Completed	Has Results	Non-24-Hour Sleep-Wake Disorder	Phase 3	136	VP-VEC-162-3201	2020-08-10	2020-11-12	2020-11-12	2010-07-15	Actual
322										VP-VEC-162-3202	3	N1 NA(140 planned)	140 planned		NCT01218789		Unknown status	No Results Available	Non 24 Hour Sleep Wake Disorder	Phase 3	140	VP-VEC-162-3202	2020-09-10	2020-12-18	2020-12-18	2010-10-11	Anticipated
323									Pivotal	VP-VEC-162-3203	3	58* (20randomized)	Enrolled (20 randomized)		NCT01430754		Completed	Has Results	Non-24-Hour Sleep-Wake Disorder	Phase 3	20	VP-VEC-162-3203	40787	41244	41244	2011-09-08	Actual
324										VP-VEC-162-3204	3	86 (200 planned)	Enrolled (200 planned)		NCT01429116		Completed	No Results Available	Non-24-Hour Sleep-Wake Disorder	Phase 3	200	VP-VEC-162-3204	2020-10-11	2020-01-15	2020-01-15	2011-09-05	Anticipated
325
326	44	OPSUMIT	Macitentan	2013-10-18	Type 1 - New Molecular Entity	NA	Treatment of pulmonary arterial hypertension			AC-055-303	3	550	Enrolled		NCT00667823	SERAPHIN OL	Active, not recruiting	No Results Available	Pulmonary Arterial Hypertension	Phase 3	550	AC-055-303	2008-10-17	2021-09-15	2021-09-15	2008-04-28	Actual
327									Important	AC-055-302 (Seraphin)	3	742	Randomized		NCT00660179	SERAPHIN	Completed	Has Results	Pulmonary Arterial Hypertension	Phase 3	742	AC-055-302	2008-01-05	2012-01-03	2012-01-04	2008-04-17	Actual
328										AC-055-201	2	317	Enrolled		NCT00903331	MUSIC	Completed	Has Results	Idiopathic Pulmonary Fibrosis	Phase 2	178	AC-055B201	2009-01-05	2011-01-06	2011-01-08	2009-05-18	Actual
329										AC-055-101	1	56
330										AC-055-102	1	32
331										AC-055-103	1	10			NCT03215966		Completed	No Results Available	Healthy Subjects	Phase 1	38	AC-077-103	2017-08-07	2017-09-24	2017-09-24	2017-07-12	Actual
332										AC-055-104	1	6
333										AC-055-105	1	14
334										AC-055-106	1	12
335										AC-055-107	1	11
336										AC-055-108	1	12
337										AC-055-109	1	10
339										AC-055-111	1	20
342										AC-055-114	1	64	Number of subjects		NCT02050802		Completed	No Results Available	Healthy	Phase 1	64	AC-055-114	2011-01-08	2011-01-11	2011-01-11	2014-01-31	Actual
344										AC-055-116a	1	16
345										AC-055-117a	1	30
346
347	45	VALCHLOR	Meclorethamine	2013-08-23	Type 5 - New Formulation or New Manufacturer	505(b)(2)	Treatment of mycosis fungoides		Pivotal	2005-NMMF-201-US
348
349	46	NYMALIZE	Nimodipine	2013-05-10	Type 3 - New Dosage Form	505(b)(2)	Treatment of subarachnoid hemorrhage.
350
351	47	KYNAMRO	Mipomersen	2013-01-29	Type 1 - New Molecular Entity	505(b)(1)	Treatment of homozygous familial hypercholesterolemia			ISIS 301012-CS1	1	36
352										MIPO3200309	1	84	Enrolled		NCT01061814		Completed	No Results Available	Healthy Volunteer	Phase 1	84	MIPO3200309	2010-01-01	2010-01-03	2010-01-06	2010-02-03	Actual
353										MIPO3700710	1	20	Enrolled		NCT01299298		Completed	No Results Available	Healthy Volunteer	Phase 1	20	MIPO3700710|2010-021948-18	2011-01-01	2011-01-04	2011-01-04	2011-02-18	Actual
354										ISIS 301012-CS3	2	50	Enrolled		NCT00216463		Completed	No Results Available	Hypercholesterolemia	Phase 2	50	301012CS3|EudraCT No.: 2004-003934-32	2005-01-08	2007-01-03	2007-01-08	2005-09-22	Actual
355										ISIS 301012-CS4	2	74	Enrolled		NCT00231569		Completed	No Results Available	Hypercholesterolemia	Phase 2	74	301012CS4|EudraCT No.: 2005-002119-26	2005-01-09	2007-01-06	2007-01-12	2005-10-04	Actual
356										ISIS 301012-CS8	2	13	Enrolled		NCT00280995		Completed	No Results Available	Hypercholesterolemia, Familial	Phase 2	12	301012CS8|EudraCT No.: 2005-004796-38	2006-01-01	2007-01-04	2007-01-08	2006-01-24	Actual
357										ISIS 301012-CS9	2	44	Enrolled		NCT00281008		Completed	No Results Available	Hypercholesterolemia, Familial	Phase 2	44	301012CS9|2005-004797-24	2006-01-02	2007-01-07	2007-01-12	2006-01-24	Actual
358										ISIS 301012-CS10	2	38	Enrolled		NCT00362180		Completed	Has Results	Lipid Metabolism, Inborn Errors|Hyperlipidemias|Metabolic Diseases|Hypolipoproteinemia|Hypolipoproteinemias|Hypobetalipoproteinemias|Metabolism, Inborn Errors|Genetic Diseases, Inborn|Infant, Newborn, Diseases|Congenital Abnormalities|Metabolic Disorder|Hypercholesterolemia|Dyslipidemias|Lipid Metabolism Disorders	Phase 2	38	301012-CS10|2005-005783-90	2006-01-07	2010-01-03	2010-01-09	2006-08-09	Actual
359										ISIS 301012-CS19	2	33	Enrolled		NCT00707746	ASSIST	Completed	Has Results	Metabolic Diseases|Hyperlipidemias|Metabolic Disorder|Hypercholesterolemia|Dyslipidemias|Lipid Metabolism Disorders	Phase 2	34	301012-CS19|2007-005140-24	2008-01-10	2010-01-08	2011-01-01	2008-07-01	Actual
360									Pivotal	ISIS 301012-CS5	3	51	Enrolled		NCT00607373	RADICHOL 1	Completed	Has Results	Lipid Metabolism, Inborn Errors|Hypercholesterolemia, Autosomal Dominant|Hyperlipidemias|Metabolic Diseases|Hyperlipoproteinemia Type II|Metabolism, Inborn Errors|Genetic Diseases, Inborn|Infant, Newborn, Diseases|Metabolic Disorder|Congenital Abnormalities|Hypercholesterolemia|Hyperlipoproteinemias|Dyslipidemias|Lipid Metabolism Disorders	Phase 3	51	301012CS5|2005-003449-15	2007-01-07	2009-01-03	2009-01-03	2008-02-05	Actual
361										MIPO3500108	3	58	Enrolled		NCT00794664		Completed	Has Results	Hypercholesterolemia|Coronary Heart Disease	Phase 3	58	MIPO3500108|2008-006020-53	2009-01-01	2010-01-05	2010-01-10	2008-11-20	Actual
362										ISIS 301012-CS7	3	124	Enrolled		NCT00706849	RADICHOL II	Completed	Has Results	Heterozygous Familial Hypercholesterolemia|Coronary Artery Disease	Phase 3	124	301012-CS7	2008-01-07	2009-01-12	2010-01-05	2008-06-30	Actual
363										ISIS 301012-CS12	3	158	Enrolled		NCT00770146		Completed	Has Results	Hypercholesterolemia|Coronary Heart Disease	Phase 3	158	301012-CS12	2008-01-11	2010-01-05	2010-01-10	2008-10-09	Actual
364										ISIS 301012-CS17	2	NA	Enrolled		NCT00477594		Completed	Has Results	Lipid Metabolism, Inborn Errors|Hypercholesterolemia, Autosomal Dominant|Hyperlipidemias|Metabolic Diseases|Hyperlipoproteinemia Type II|Metabolism, Inborn Errors|Genetic Diseases, Inborn|Infant, Newborn, Diseases|Metabolic Disorder|Congenital Abnormalities|Hypercholesterolemia|Hyperlipoproteinemias|Dyslipidemias|Lipid Metabolism Disorders	Phase 2	21	301012-CS17|2007-001024-12	2007-01-05	2011-01-03	2011-01-07	2007-05-24	Actual
365										ISIS 301012-CS6	3	141	Enrolled		NCT00694109		Completed	Has Results	Lipid Metabolism, Inborn Errors|Hypercholesterolemia, Autosomal Dominant|Hyperlipidemias|Metabolic Diseases|Hyperlipoproteinemia Type II|Metabolism, Inborn Errors|Genetic Diseases, Inborn|Infant, Newborn, Diseases|Metabolic Disorder|Congenital Abnormalities|Hypercholesterolemia|Hyperlipoproteinemias|Dyslipidemias|Lipid Metabolism Disorders	Phase 3	144	301012-CS6|2005-003450-10	2008-01-04	2014-01-09	2014-01-09	2008-06-10	Actual
366										ISIS 301012-CS101	1	42
367										ISIS 301012-CS2	1	20
368										MIPO2900509	1	18	Enrolled		NCT01133366		Completed	No Results Available	Healthy	Phase 1	18	MIPO2900509	2010-01-05	2010-01-05	2010-01-07	2010-05-28	Actual
369										MIPO2800209	1	60	Enrolled		NCT01090661		Completed	No Results Available	Healthy	Phase 1	60	MIPO2800209	2010-01-03	2010-01-05	2010-01-05	2010-03-22	Actual
370										ISIS 301012-CS301	1	60
371
372	48	SYNRIBO	Omacetaxine Mepesuccinate	2012-10-26	Type 1 - New Molecular Entity	505(b)(1)	Treatment of chronic myelogenous leukemia		Pivotal	CGX-635-CML-202 (CML-202)	2	103	Enrolled		NCT00375219		Completed	Has Results	Chronic Myeloid Leukemia	Phase 2	103	CGX-635-CML-202|2006-000176-32	2006-01-09	2010-01-12	2013-01-09	2006-09-12	Actual
373									Pivotal	CGX-635-CML-203 (CML-203)	2	100	Enrolled		NCT00462943		Completed	Has Results	Chronic Myeloid Leukemia	Phase 2	100	CGX-635-CML-203|2007-001286-15	2007-01-03	2010-01-12	2013-01-09	2007-04-19	Actual
374										CGX-4.2/4.3(CML-4.2/4.3)	2	4
375
376	49	CYSTARAN	Cysteamine Hydrochloride	2012-10-02	Type 3 - New Dosage Form	NA	Treatment of corneal cystine crystal accumulation in cystinosis patients.			98-EI-0109E	Double-masked, randomized, within-patient-controlled study	16	Enrolled		NCT00001736		Completed	No Results Available	Cystinosis	Phase 1	51	980109|98-EI-0109	1998-01-05		2001-01-03	2002-12-10
377										98-EI-0109S	Double-masked, randomized, within-patient-controlled study	20	Enrolled
378										STP869294 (CAPTOC)	Safety evaluation	247	Enrolled
379
380	50	KORLYM	Mifepristone	2012-02-17	Type 5 - New Formulation or New Manufacture	505(b)(2)	Treatment of the clinical manifestations of endogenous Cushing's syndrone		Pivotal	C1073-400	3	50	Enrolled		NCT00569582	SEISMIC	Completed	Has Results	Cushing's Syndrome	Phase 3	50	C-1073-400	2007-01-12	2011-01-01		2007-12-07	Actual
381										C1073- 415	3	30	Enrolled		NCT00936741		Completed	Has Results	Cushing's Syndrome	Phase 3	30	C-1073-415	2009-01-07	2012-01-09	2012-01-09	2009-07-10	Actual
382										C1073- 415 addendum	3	20
410
411	51	MITOSOL	Mitomycin-C	2012-02-07	Type 3 - New Dosage Form	505(b)(2)	Treatment of refractory glaucoma as an adjunct to ab externo glaucoma surgery.
412
413	52	FIRAZYR	Icatibant	2011-08-25	Type 1 - New Molecular Entity	505(b)(1)	Treatment of angioedema			HGT-FIR-061	1	82
414										HGT-FIR-062	1	39
415										HGT-FIR-065	1	21
417										JE049-1102	1	40
418										JE049-1103	1	32
419										JE049-2101	2	15
420									Pivotal	JE049-2102 (FAST-2)	3	77	Subjects, randomized plus open label		NCT00500656	FAST2	Completed	Has Results	Hereditary Angioedema	Phase 3	85	JE049 #2102|2004-001540-71	2005-01-03	2008-01-03	2008-01-03	2007-07-13	Actual
421									Pivotal	JE049-2103 (FAST-1)	3	64	Subjects, randomized plus open label		NCT00097695		Completed	Has Results	Angioedema	Phase 3	84	JE049 #2103|FAST1	2004-01-08	2008-01-03	2008-01-03	2004-11-29	Actual
422									Pivotal, Extension, ongoing	HGT-FIR-054 (FAST-3)	3	98	Subjects, randomized plus open label		NCT00912093		Completed	Has Results	Hereditary Angioedema	Phase 3	98	HGT-FIR-054|2009-015606-19	2009-01-06	2012-01-07	2012-01-07	2009-06-03	Actual
423										JE049-3101 (FAST-4)	3	151	Subjects, randomized plus open label		NCT00997204	EASSI	Completed	Has Results	Hereditary Angioedema	Phase 3	151	JE049-3101|2008-000071-25	2009-01-09	2011-01-06	2011-01-09	2009-10-19	Actual
425
426	53	NITHIODOTE	Sodium Nitrite And Sodium Thiosulfate	2011-01-14	Type 5 - New Formulation or New Manufacturer	505(b)(2)	Treatment of known or suspected cyanide poisoning								data not available
427
428	54	CUVPOSA	Glycopyrrolate	2010-07-28	Type 3 - New Dosage Form	NA	Treatment of pathologic (chronic moderate to severe) drooling in pediatric patients			Study FH-00-02	1	36
429									Pivotal	Study FH-00-01	3	38	Number of patients
430									Pivotal	Study Sc-GLYCO-06-01	3	137	Number of patients		NCT00491894		Completed	Has Results	Cerebral Palsy|Neurological Conditions|Mental Retardation|Sialorrhea	Phase 3	137	Sc-GLYCO-06-01	2007-01-03	2008-01-05	2008-01-06	2007-06-26	Actual
431
432	55	CARBAGLU	Carglumic Acid	2010-03-18	Type 1 - New Molecular Entity	505(b)(1)	Treatment of N-acetylglutamate synthetase deficiency.			Study Identifier NA	2	7
433
434	56	CAYSTON	Aztreonam	2010-02-22	Type 3 - New Dosage Form	505(b)(2)	Inhalation therapy for control of gram-negative bacteria in the respiratory tract of patients with cystic fibrosis		Pivotal	CP-AI- 007	3	164	Enrolled		NCT00112359	AIR-CF1	Completed	Has Results	Cystic Fibrosis	Phase 3	166	CP-AI-007	2020-05-05	2020-04-07	2020-04-07	2005-06-02	Actual
435									Important	CP-AI- 006	3	207	Enrolled		NCT00128492	AIR-CF3	Completed	Has Results	Cystic Fibrosis	Phase 3	274	CP-AI-006	2020-08-05	2020-11-08	2020-01-09	2005-08-10	Actual
436									Pivotal	CP-AI- 005	3	211	Enrolled		NCT00104520	AIR-CF2	Completed	Has Results	Cystic Fibrosis	Phase 3	211	CP-AI-005	2020-02-05	2020-09-06	2020-09-06	2005-03-02	Actual
437									Important	CP-AI- 003	2	105	Enrolled		NCT01055847		Completed	No Results Available	Cystic Fibrosis|CF|Lung Infection|Pseudomonas Aeruginosa	Phase 2	105	CP-AI-003	2020-06-03	2020-08-04	2020-09-04	2010-01-26	Actual
438									Important	CP-AI- 002	1b, 1a	35, 24
439										CP-AI- 001	1
440										0110	3	79
441										0117	3	124
442										0111	3	394
443										0122	Canada only	0
444										0103	2	9
445										0102	2	7
446										Compassionate use	Compassionate use	57
447
448	57	AMPYRA	Dalfampridine	2010-01-22	Type 1 - New Molecular Entity	NA	Relief of symptoms of multiple sclerosis		Pivotal	MS-F204	3	239	Enrolled		NCT00483652		Completed	Has Results	Multiple Sclerosis	Phase 3	240	MS-F204	2007-01-05	2008-01-02	2008-01-05	2007-06-07
449									Pivotal	MS-F203	3	300	Enrolled		NCT00127530		Completed	Has Results	Multiple Sclerosis	Phase 3	300	MS-F203	2005-01-05	2006-01-06	2006-01-09	2005-08-08	Actual
450										MS-F204 EXT	Extension	239	Enrolled		NCT00649792		Completed	Has Results	Multiple Sclerosis	Phase 3	214	MS-F204 EXT	2007-01-08	2011-01-01	2011-01-04	2008-04-01	Actual
451										MS-F203 EXT	Extension	267	Enrolled		NCT00648908		Completed	Has Results	Multiple Sclerosis	Phase 3	269	MS-F203EXT	2006-01-06	2011-01-01	2011-01-04	2008-04-01	Actual
452										MS-F202 EXT	Extension	177	Enrolled		NCT00654927		Completed	Has Results	Multiple Sclerosis	Phase 3	177	MS-F202 EXT	2003-01-11	2011-01-01	2011-01-04	2008-04-09	Actual
453										MS-F202	Randomized, placebo controlled	206	Enrolled		NCT00053417		Completed	Has Results	Multiple Sclerosis	Phase 2	206	MS-F202	2003-01-02	2003-01-12	2003-01-12	2003-01-30	Actual
454										0193-002		6
455										0195-006		4
456										0494-006		12
457										0497-010		12
458										0791-011		12
459										0792-001		13
460										0496-002		4
461										1194-002		12
462										BE10-25F-SR10OS122003		30
463										BE10F-SR22004		18
464										BE25F-SRO22004		22
465										FeFA25F- SR112003		14
466										0593-005		10
467										RD10F SR012004		20
468										0194-002		12
469										ELA/G-9101		8
470										0492-004		14
471										TQTc-F-SR001		208
472										0195-001US		13
473										0296-003US		20
474										0893-001US		12
475										1293-001US		12
476										AN751-101		24
477										AN751-102		21
478										Rush 001		17
479										1194-001US		12
480										0293-001US		9
481										MS-F201	Randomized, placebo controlled	36
482										MS-F200		24
483										1091-001		8
484										Rush 002		15
485										Rush 003		17
486										0494-001US		161
487										0995-001US		10
488										0195-001US EXT		12
489										1293-001US EXT		12
490
491	58	QUTENZA	Capsaicin	2009-11-16	Type 1 - New Molecular Entity	NA	Management of neuropathic pain in patients with postherpetic neuralgia		Pivotal	C116	3	402	N: Number of subjects		NCT00916942		Completed	No Results Available	Peripheral Nervous System Diseases|Pain|Neuralgia|Herpes Zoster|Shingles	Phase 3	400	C116	2009-01-06	2009-01-06	2009-01-07	2009-06-10	Anticipated
492									Pivotal	C117	3	416	N: Number of subjects		NCT00300222		Completed	No Results Available	Peripheral Nervous System Diseases|Pain|Neuralgia|Herpes Zoster|Shingles	Phase 3	400	C117	2006-01-03		2007-01-08	2006-03-08	Attribute of enrollment not available
493										C102	2	42	N: Number of subjects		NCT00034710		Completed	No Results Available	Neuralgia|Pain|Peripheral Nervous System Diseases|Herpes Zoster	Phase 2	42	C102	2002-01-03		2002-01-10	2002-05-02	Attribute of enrollment not available
494										C108	43864	299	N: Number of subjects		NCT00061776		Completed	No Results Available	Herpes Zoster|Neuralgia|Pain|Peripheral Nervous System Diseases|Shingles	Phase 2|Phase 3	300	C108				2003-04-06	Attribute of enrollment not available
495										C110	3	155	N: Number of subjects		NCT00068081		Completed	No Results Available	Herpes Zoster|Neuralgia|Pain|Peripheral Nervous System Diseases	Phase 3	150	C110				2003-09-09	Attribute of enrollment not available
496										C106	2	24	N: Number of subjects
497										C111	2	117	N: Number of subjects		NCT00082316		Completed	No Results Available	Herpes Zoster|Neuralgia|Pain|HIV Infections|Peripheral Nervous System Diseases|Diabetic Neuropathies|Diabetes Mellitus|Polyneuropathies	Phase 2		C111				2004-05-07
498										C118	2	106	N: Number of subjects		NCT00233155		Completed	No Results Available	Herpes Zoster|Neuralgia|Pain|HIV Infections|Peripheral Nervous System Diseases	Phase 2	100	C118	2020-08-05		2020-12-06	2005-10-05
499										C101	1	20	N: Number of subjects
500										C115	1	36	N: Number of subjects		NCT00254449		Completed	No Results Available	Human Volunteers	Phase 1	36	C115		2020-11-05		2020-05-06	Attribute of enrollment not available
501																							2005-01-11		2006-01-05	2005-11-16
502	59	ZIRGAN	Ganciclovir	2009-09-15	Type 3 - New Dosage Form	505(b)(1)	Treatment of acute herpetic keratitis (dendritic and geographic ulcers)			Study 4	2	67			No trials matching the condition have been found
503									Important	Study 5	2	37
504									Important	Study 6	2	109
505									Important	Study 7	3	164
506
507	60	TYVASO	Treprostinil (Inhalational)	2009-07-30	Type 5 - New Formulation or New Manufacturer	505(b)(1)	Treatment of pulmonary arterial hypertension			LRX-TRIUMPH BA001	Open-Label	206
508										RIN-PH-102	Single-dose, dose-escalating exploration of the maximum tolerated single dose of inhaled treprostinil	40
509										RIN-PH-103	Double-blind, randomized, parallel group trial	240
510										LRX-TRIUMPH 001	Chronic, randomized, double blind, placebo controlled	235	Enrolled		NCT00147199	TRIUMPH	Completed	Has Results	Pulmonary Hypertension	Phase 3	235	LRX-TRIUMPH 001					Actual
511									Important	LRX-TRIUMPH001 (OL continuation phase)	C, OL	206
512										LRX-TRE-INH-0001	R,Ac, SB	44
513										LRX-TRE-INH-0002	R,Ac, SB	28
514										LRX-TRE-INH-0003	R,Ac, SB	13
515										LRX-TRE-INH-0004	R,Ac, SB	42
516										LRX-TRE-INH-0005	C, OL	15
517										LRX-TRE-INH-0006	C, OL	12
518										LRX-TRE-INH-0007	R,Ac, SB	51
519																							2007-01-03	2012-01-05	2012-01-05	2007-03-27
520	61	ADCIRCA	Tadalafil	2009-05-22	Type 6 - New Indication	NA	Treatment of pulmonary arterial hypertension			H6D-MC-LVGZ	PK and safety	15
521										H6D-EW-LVHM	PK and safety	30
522										H6D-EW-LVHL	PK and safety	20
523										H6D-EW-LVHO	Food effect	15
524										H6D-MC-LVHC	PK and safety in Japanese M and F subjects	24
525										H6D-MC-LVGY	3	400	Plan: 400 Complete: 341		NCT00125918		Completed	No Results Available	Pulmonary Hypertension	Phase 3	406	10303|H6D-MC-LVGY	2005-01-08	2007-01-08	2007-01-08	2005-08-02	Actual
526										H6D-MC-LVGX	Safety and efficacy	357	Included in analysis		NCT00549302		Completed	Has Results	Hypertension, Pulmonary	Phase 3	357	10263|H6D-MC-LVGX	2005-01-12	2012-01-02	2012-01-02	2007-10-25	Actual
527
528	62	COARTEM	Artemether/Lumefantrine	2009-04-07	Type 1 - New Molecular Entity	NA	For the treatment of infections due to Plasmodium falciparum or mixed infections including P. falciparum.		Key/Primary	ABM02	Double-blind, comparative trial	157
529									Key/Primary	A023	Partially blinded, comparative trial	153
530									Key/Primary	A025	Double-blind, comparative trial	359
531									Key/Primary	A026	Open-label, comparative trial	200
532									Key/Primary	A028	Open-label, comparative trial	219
533									Key/Primary	A2401	Open-label, non-comparative trial	165	Patients		NCT00233337		Completed	No Results Available	Acute Uncomplicated P. Falciparum Malaria	Phase 4		CCOA566A2401	2020-05-01	2020-08-05	2020-08-05	2005-10-05
534									Key/Primary	A2403	Open-label, non-comparative trial	310	Patients		NCT00709969		Completed	No Results Available	Plasmodium Falciparum Malaria	Phase 3	310	CCOA566A2403	2020-07-02		2020-02-03	2008-07-03	Actual
535									Key/Primary	B2303	Partially blinded trial	899	Patients		NCT00386763		Completed	No Results Available	Malaria|Falciparum	Phase 3	890	CCOA566B2303	2020-08-06		2020-03-07	2006-10-12	Attribute of enrollment not available
536										A003	Dose active controlled study	219
537										A004	Dose active controlled study	252
538										A005	Dose active controlled study	23
539										A007	Dose active controlled study	179
540										A008	Dose active controlled study	617
542										A010	Dose active controlled study	287
543										A011	Dose active controlled study	260
544										A014	Dose active controlled study	103
545										AIC04	Dose active controlled study	72
546										AIC04	Dose active controlled study	60
547										A030	Randomized, open label trial	83
548										ABD01	Randomized, double-blind comparison	206
549										ABR01	Randomized, open label, comparative study	59
550
551	63	MEMBRANEBLUE	Trypan Blue	2009-02-20	Type 5 - New Formulation or New Manufacturer	505(b)(2)	Selectively staining epiretinal membranes during ophthalmic surgical vitrectomy procedures

## Sheet: 3_Finding CTG match
S2c(i) File. For trials listed in the MedR, matches were found in CTG using the trade name, the generic name, or the trial study identifier.				S2c(ii) File. Summary of the frequency with which matches were found in CTG using the trade name, the generic name, or the trial study identifier.
Number	NCT Number	Data Source		Data source	Number
1	NCT02310906	Generic name		Trade name	151
2	NCT02500381	Generic name		Generic name	47
3	NCT03036813	Generic name		Study identifier	4
4	NCT02850406	Generic name		TOTAL	202
5	NCT02452372	Generic name
6	NCT03206970	Generic name
7	NCT02343120	Generic name
8	NCT03206918	Generic name
9	NCT03332173	Generic name
10	NCT03189524	Generic name
11	NCT00724334	Generic name
12	NCT00631462	Generic name
13	NCT01836705	Generic name
14	NCT03158103	Generic name
15	NCT02336815	Generic name
16	NCT01607892	Generic name
17	NCT03110562	Generic name
18	NCT02088541	Generic name
19	NCT02227251	Generic name
20	NCT02138786	Generic name
21	NCT02314247	Generic name
22	NCT01511978	Generic name
23	NCT00809146	Generic name
24	NCT00534378	Generic name
25	NCT02029443	Generic name
26	NCT02180724	Generic name
27	NCT02337829	Generic name
28	NCT02112526	Generic name
29	NCT02180711	Generic name
30	NCT02211014	Generic name
31	NCT01696084	Generic name
32	NCT00788892	Generic name
33	NCT00822094	Generic name
34	NCT00389428	Generic name
35	NCT00579501	Generic name
36	NCT00548340	Generic name
37	NCT01163032	Generic name
38	NCT01218789	Generic name
39	NCT01430754	Generic name
40	NCT01429116	Generic name
41	NCT00112359	Generic name
42	NCT00128492	Generic name
43	NCT00104520	Generic name
44	NCT01055847	Generic name
45	NCT00233337	Generic name
46	NCT00709969	Generic name
47	NCT00386763	Generic name
48	NCT02285088	SI
49	NCT03041909	SI
50	NCT04002297	SI
51	NCT01523171	SI
52	NCT03338816	Trade name
53	NCT01437787	Trade name
54	NCT01420770	Trade name
55	NCT01420783	Trade name
56	NCT01692366	Trade name
57	NCT01585623	Trade name
58	NCT02333799	Trade name
59	NCT02342886	Trade name
60	NCT02371369	Trade name
61	NCT01004861	Trade name
62	NCT02343042	Trade name
63	NCT01390220	Trade name
64	NCT01529034	Trade name
65	NCT01999777	Trade name
66	NCT02161185	Trade name
67	NCT01377922	Trade name
68	NCT02970162	Trade name
69	NCT02189720	Trade name
70	NCT02421939	Trade name
71	NCT02014558	Trade name
72	NCT02181660	Trade name
73	NCT02571816	Trade name
74	NCT02495233	Trade name
75	NCT02456883	Trade name
76	NCT00925301	Trade name
77	NCT01218659	Trade name
78	NCT01458119	Trade name
79	NCT02194985	Trade name
80	NCT01559077	Trade name
81	NCT02053454	Trade name
82	NCT01617967	Trade name
83	NCT01960348	Trade name
84	NCT01961921	Trade name
85	NCT02510261	Trade name
86	NCT02939820	Trade name
87	NCT01376167	Trade name
88	NCT02216123	Trade name
89	NCT01928914	Trade name
90	NCT02658435	Trade name
91	NCT02474589	Trade name
92	NCT02213926	Trade name
93	NCT02534753	Trade name
94	NCT00962611	Trade name
95	NCT01660451	Trade name
96	NCT01404390	Trade name
97	NCT02155582	Trade name
98	NCT01179217	Trade name
99	NCT00125788	Trade name
100	NCT00586209	Trade name
101	NCT00241670	Trade name
102	NCT02755142	Trade name
103	NCT01677910	Trade name
104	NCT02063659	Trade name
105	NCT02026063	Trade name
106	NCT00853047	Trade name
107	NCT01104415	Trade name
108	NCT02193074	Trade name
109	NCT01839656	Trade name
110	NCT02292537	Trade name
111	NCT01494701	Trade name
112	NCT01703988	Trade name
113	NCT01780246	Trade name
114	NCT02052791	Trade name
115	NCT02462759	Trade name
116	NCT02594124	Trade name
117	NCT02386553	Trade name
118	NCT00358501	Trade name
119	NCT00003966	Trade name
120	NCT00628498	Trade name
121	NCT00272948	Trade name
122	NCT00925782	Trade name
123	NCT01660633	Trade name
124	NCT01343277	Trade name
125	NCT00060944	Trade name
126	NCT00210665	Trade name
127	NCT01484990	Trade name
128	NCT00357994	Trade name
129	NCT00360568	Trade name
130	NCT00335153	Trade name
131	NCT00660673	Trade name
132	NCT01479127	Trade name
133	NCT00891202	Trade name
134	NCT00943111	Trade name
135	NCT00358150	Trade name
136	NCT01074944	Trade name
137	NCT00865969	Trade name
138	NCT01317927	Trade name
139	NCT00274651	Trade name
140	NCT00131261	Trade name
141	NCT00873119	Trade name
142	NCT00413322	Trade name
143	NCT00421889	Trade name
144	NCT00878800	Trade name
145	NCT00878722	Trade name
146	NCT00431340	Trade name
147	NCT00413075	Trade name
148	NCT00378495	Trade name
149	NCT01056341	Trade name
150	NCT01271387	Trade name
151	NCT01477619	Trade name
152	NCT01578057	Trade name
153	NCT01540500	Trade name
154	NCT01637636	Trade name
155	NCT00667823	Trade name
156	NCT00660179	Trade name
157	NCT00903331	Trade name
158	NCT03215966	Trade name
159	NCT02050802	Trade name
160	NCT01061814	Trade name
161	NCT01299298	Trade name
162	NCT00216463	Trade name
163	NCT00231569	Trade name
164	NCT00280995	Trade name
165	NCT00281008	Trade name
166	NCT00362180	Trade name
167	NCT00707746	Trade name
168	NCT00607373	Trade name
169	NCT00794664	Trade name
170	NCT00706849	Trade name
171	NCT00770146	Trade name
172	NCT00477594	Trade name
173	NCT00694109	Trade name
174	NCT01133366	Trade name
175	NCT01090661	Trade name
176	NCT00375219	Trade name
177	NCT00462943	Trade name
178	NCT00001736	Trade name
179	NCT00569582	Trade name
180	NCT00936741	Trade name
181	NCT00500656	Trade name
182	NCT00097695	Trade name
183	NCT00912093	Trade name
184	NCT00997204	Trade name
185	NCT00491894	Trade name
186	NCT00483652	Trade name
187	NCT00127530	Trade name
188	NCT00649792	Trade name
189	NCT00648908	Trade name
190	NCT00654927	Trade name
191	NCT00053417	Trade name
192	NCT00916942	Trade name
193	NCT00300222	Trade name
194	NCT00034710	Trade name
195	NCT00061776	Trade name
196	NCT00068081	Trade name
197	NCT00082316	Trade name
198	NCT00233155	Trade name
199	NCT00254449	Trade name
200	NCT00147199	Trade name
201	NCT00125918	Trade name
202	NCT00549302	Trade name
