# Supplementary material for: Discrepancies between FDA documents and ClinicalTrials.gov for Orphan Drug-related clinical trial data
Source: PLOS Glob Public Health. 2022 Apr 22;2(4):e0000261. doi: 10.1371/journal.pgph.0000261 (PMC10021800; doi:10.1371/journal.pgph.0000261)
Supplement: S3 File — a. An exact match, as deduced from the Clinical Trials Table. b. An exact match after a manual search of the entire MedR. c. An overlap, such as Phase 2b in CTG but Phase 2 in CTG or Phase 3 in CTG and Phase 2/3 in CTG. d. A blank in CTG, and these were Expanded Access cases, which matched the data in MedR. e. The word ‘phase’ was not linked to a given trial anywhere in the MedR. f. We did not search for information due to the non-searchability of the MedRs. g. Clear discrepancies. (XLSX) [file pgph.0000261.s003.xlsx]

## Sheet: Legends
S3 File. A comparison of the phase of 202 trials, as listed in the MedR and in CTG.
Sheet number and name	Legend	Number	%
1_Exact match from table	S3a File. An exact match, as deduced from the Clinical Trials Table.	152	75.2475
2_Phase obtained after a search	S3b File. An exact match after a manual search of the entire MedR.	11	5.44554
3_Overlapping	S3c File. An overlap, such as Phase 2b in CTG but Phase 2 in CTG or Phase 3 in CTG and Phase 2/3 in CTG.	18	8.91089
4_Blank in CTG	S3d File. A blank in CTG, and these were Expanded Access cases, which matched the data in MedR.	3	1.48515
5_Phase not mentioned	S3e File. The word ‘phase’ was not linked to a given trial anywhere in the MedR.	14	6.93069
6_Unsearchable pdfs	S3f File. We did not search for information due to the non-searchability of the MedRs.	2	0.990099
7_Discrepancies	S3g File. Clear discrepancies	2	0.990099
	TOTAL	202	100

## Sheet: 1_Exact match from table
S3a File. An exact match, as deduced from the Clinical Trials Table.
NCT Number	Study Identifier	Phase – MedR	Phase – CTG
NCT00003966	99-118	2	Phase 2
NCT00034710	C102	2	Phase 2
NCT00061776	C108	2|3	Phase 2|Phase 3
NCT00068081	C110	3	Phase 3
NCT00082316	C111	2	Phase 2
NCT00097695	JE049-2103 (FAST-1)	3	Phase 3
NCT00104520	CP-AI- 005	3	Phase 3
NCT00112359	CP-AI- 007	3	Phase 3
NCT00125788	10478	2	Phase 2
NCT00125918	H6D-MC-LVGY	3	Phase 3
NCT00127530	MS-F203	3	Phase 3
NCT00128492	CP-AI- 006	3	Phase 3
NCT00131261	301-G	2	Phase 2
NCT00216463	ISIS 301012-CS3	2	Phase 2
NCT00231569	ISIS 301012-CS4	2	Phase 2
NCT00233155	C118	2	Phase 2
NCT00241670	ALS-3	3	Phase 3
NCT00254449	C115	1	Phase 1
NCT00274651	CLN-6	2	Phase 2
NCT00280995	ISIS 301012-CS8	2	Phase 2
NCT00281008	ISIS 301012-CS9	2	Phase 2
NCT00300222	C117	3	Phase 3
NCT00357994	S187-3-001, S187-3-002	3	Phase 3
NCT00358150	GZGD00304	2	Phase 2
NCT00358501	2005-01-01	3	Phase 3
NCT00362180	ISIS 301012-CS10	2	Phase 2
NCT00375219	CGX-635-CML-202 (CML-202)	2	Phase 2
NCT00389428	CLTR0305-101	1	Phase 1
NCT00413075	CLN-9	1	Phase 1
NCT00413322	CLN-4	1	Phase 1
NCT00431340	CLN-16	2	Phase 2
NCT00462943	CGX-635-CML-203 (CML-203)	2	Phase 2
NCT00477594	ISIS 301012-CS17	2	Phase 2
NCT00483652	MS-F204	3	Phase 3
NCT00491894	Study Sc-GLYCO-06-01	3	Phase 3
NCT00500656	JE049-2102 (FAST-2)	3	Phase 3
NCT00548340	VP-VEC-162-3104	3	Phase 3
NCT00569582	C1073-400	3	Phase 3
NCT00586209	10511	2	Phase 2
NCT00607373	ISIS 301012-CS5	3	Phase 3
NCT00631462	TED12037	1	Phase 1
NCT00660179	AC-055-302 (Seraphin)	3	Phase 3
NCT00667823	AC-055-303	3	Phase 3
NCT00694109	ISIS 301012-CS6	3	Phase 3
NCT00706849	ISIS 301012-CS7	3	Phase 3
NCT00707746	ISIS 301012-CS19	2	Phase 2
NCT00770146	ISIS 301012-CS12	3	Phase 3
NCT00794664	MIPO3500108	3	Phase 3
NCT00809146	RAMPART	3	Phase 3
NCT00853047	LX202	2	Phase 2
NCT00865969	CLN-19	2	Phase 2
NCT00873119	CLN-17	2	Phase 2
NCT00891202	GZGD02507 (ENGAGE)	3	Phase 3
NCT00903331	AC-055-201	2	Phase 2
NCT00912093	HGT-FIR-054 (FAST-3)	3	Phase 3
NCT00916942	C116	3	Phase 3
NCT00925301	AT1001-011	3	Phase 3
NCT00936741	C1073- 415	3	Phase 3
NCT00943111	GZGD02607 (ENCORE)	3	Phase 3
NCT00962611	12871	1	Phase 1
NCT00997204	JE049-3101 (FAST-4)	3	Phase 3
NCT01055847	CP-AI- 003	2	Phase 2
NCT01056341	V00400 SB 2 01 (Study 201)	2|3	Phase 2|Phase 3
NCT01061814	MIPO3200309	1	Phase 1
NCT01090661	MIPO2800209	1	Phase 1
NCT01104415	LX203	2	Phase 2
NCT01133366	MIPO2900509	1	Phase 1
NCT01163032	VP-VEC-162-3201	3	Phase 3
NCT01179217	GLUSCC09-01	3	Phase 3
NCT01218659	AT1001-012	3	Phase 3
NCT01218789	VP-VEC-162-3202	3	Phase 3
NCT01271387	VP-VEC-162-1105	1	Phase 1
NCT01299298	MIPO3700710	1	Phase 1
NCT01317927	CLN-20	1	Phase 1
NCT01377922	LMS-002	3	Phase 3
NCT01390220	P261-401	3	Phase 3
NCT01404390	15205	1	Phase 1
NCT01420770	ARD11936	2	Phase 2
NCT01420783	TED12042	2	Phase 2
NCT01429116	VP-VEC-162-3204	3	Phase 3
NCT01430754	VP-VEC-162-3203	3	Phase 3
NCT01437787	EFC12153 (JAKARTA)	3	Phase 3
NCT01458119	AT1001-41	3	Phase 3
NCT01477619	VP-VEC-162-1107	1	Phase 1
NCT01484990	S187-1-002	1	Phase 1
NCT01494701	CS1	1	Phase 1
NCT01511978	JPC 3,4- DAPPER	2	Phase 2
NCT01523171	ARD12181 (JAKARTA-2)	2	Phase 2
NCT01529034	P261-402	3	Phase 3
NCT01540500	VP-VEC-162-1111	1	Phase 1
NCT01559077	ALN-TTR02-001	1	Phase 1
NCT01578057	VP-VEC-162-1108	1	Phase 1
NCT01585623	INT12497	1	Phase 1
NCT01607892	KCP-330-001	1	Phase 1
NCT01617967	ALN-TTR02-002	2	Phase 2
NCT01637636	VP-VEC-162-1112	1	Phase 1
NCT01677910	LX301	3	Phase 3
NCT01696084	CLTR0310-301	3	Phase 3
NCT01780246	CS10	1	Phase 1
NCT01836705	TES13519	1	Phase 1
NCT01839656	CS3A	2	Phase 2
NCT01928914	TAF114582	1	Phase 1
NCT01960348	ALN-TTR02-004	3	Phase 3
NCT01961921	ALN-TTR02-003	2	Phase 2
NCT01999777	P261 -301	3	Phase 3
NCT02026063	LX302	3	Phase 3
NCT02050802	AC-055-114	1	Phase 1
NCT02052791	CS12	1	Phase 1
NCT02053454	ALN-TTR02-005	1	Phase 1
NCT02063659	LX303	3	Phase 3
NCT02088541	KCP-330-008	2	Phase 2
NCT02138786	KCP-330-010	2	Phase 2
NCT02155582	16790	1	Phase 1
NCT02161185	P261-408	3	Phase 3
NCT02180724	ACE-WM-001	2	Phase 2
NCT02193074	CS3B	3	Phase 3
NCT02194985	AT1001-42	3	Phase 3
NCT02213926	ACE-LY-004	2	Phase 2
NCT02285088	GBT440-001	1	Phase 1
NCT02292537	CS4	3	Phase 3
NCT02310906	4053-101	1 / 2	Phase 1|Phase 2
NCT02314247	KCP-330-013	2	Phase 2
NCT02333799	Nix-TB	3	Phase 3
NCT02337829	15-H-0016	2	Phase 2
NCT02342886	NC-006	3	Phase 3
NCT02386553	SM201	2	Phase 2
NCT02421939	2215-CL-0301	3	Phase 3
NCT02452372	ALN-AS1-001	1	Phase 1
NCT02456883	2215-CL-0105	1	Phase 1
NCT02462759	SM202	2	Phase 2
NCT02474589	Study 008	3	Phase 3
NCT02500381	4045-301	3	Phase 3
NCT02510261	ALN-TTR02-006	3	Phase 3
NCT02534753	MGP-101	1	Phase 1
NCT02594124	CS11	3	Phase 3
NCT02658435	201807	1	Phase 1
NCT02970162	LMS-003	3	Phase 3
NCT03036813	GBT440-031 (HOPE)	3	Phase 3
NCT03110562	KCP-330-023	3	Phase 3
NCT03189524	BGB-3111-1002	1	Phase 1
NCT03206918	BGB-3111-205	2	Phase 2
NCT03206970	BGB-3111-206	2	Phase 2
NCT03215966	AC-055-103	1	Phase 1
NCT03332173	BGB-3111-210	2	Phase 2
NCT03338816	ALN-AS1-003	3	Phase 3
NCT00421889	CLN-8	1|2	Phase 1|Phase 2
NCT00878722	CLN-15	1|2	Phase 1|Phase 2
NCT00878800	CLN-14	1|2	Phase 1|Phase 2
NCT00724334	TED12015	1|2	Phase 1|Phase 2
NCT01660451	16349 (+16349B)	2	Phase 2
NCT01004861	PLX-108-01	1	Phase 1
NCT02029443	ACE-CL-001	1|2	Phase 1|Phase 2

## Sheet: 2_Phase obtained after a search
S3b File. An exact match after a manual search of the entire MedR.
NCT Number	Study Identifier	Phase – MedR	Manual search of MedR	Phase – CTG
NCT00648908	MS-F203 EXT	Extension	Phase 3	Phase 3
NCT00649792	MS-F204 EXT	Extension	Phase 3	Phase 3
NCT01343277	ET743-SAR-3007	Randomized, open label	3	Phase 3
NCT02014558	2215-CL-0101	Dose finding	1|2	Phase 1|Phase 2
NCT02181660	2215-CL-0102	Dose finding	1	Phase 1
NCT04002297	BGB-3111-306	Trial not listed in main table	3	Phase 3
NCT00335153	S187-3-004	Open label Safety	3	Phase 3
NCT00360568	S187-3-003	Ext of Pivotal	3	Phase 3
NCT00660673	S187-3-005	Ext of 003 and 004	Phase 3	Phase 3
NCT00053417	MS-F202	Randomized, placebo controlled	2	Phase 2
NCT02371369	PLX-108-10	NA	3	Phase 3

## Sheet: 3_Overlapping
S3c File. An overlap, such as Phase 2b in CTG but Phase 2 in CTG or Phase 3 in CTG and Phase 2/3 in CTG.
NCT Number	Study Identifier	Phase – MedR	Phase – CTG
NCT00272948	Study 2004- 000592- 33	3	Phase 2|Phase 3
NCT00788892	CLTR0308-204	2b	Phase 2
NCT00822094	CLTR0308-205	2b	Phase 2
NCT00925782	CDX-353-001	2a	Phase 2
NCT01074944	GZGD03109 (EDGE)	3b	Phase 3
NCT01660633	CDX-353-002	2b	Phase 2
NCT01692366	ARD12888	2a	Phase 2
NCT01703988	CS2	1/2a	Phase 1|Phase 2
NCT02112526	ACE-LY-002	1b	Phase 1
NCT02211014	ACE-MY-001	1b	Phase 1
NCT02227251	KCP-330-009	2b	Phase 2
NCT02336815	KCP-330-012 Part 2 STORM + Part 1	2b	Phase 2
NCT02343042	KCP-330-017	1b/2	Phase 1|Phase 2
NCT02343120	BGB-3111-AU-003	1	Phase 1|Phase 2
NCT02495233	2215-CL-5101	1b/2	Phase 1|Phase 2
NCT02571816	2215-CL-0106	Pk	Phase 1
NCT02850406	GBT440-007	2a	Phase 2
NCT02180711	ACE-LY-003	1b	Phase 1|Phase 2

## Sheet: 4_Blank in CTG
S3d File. A blank in CTG, and these were Expanded Access cases, which matched the data in MedR.
NCT Number	Study Identifier	Phase – MedR	Phase – CTG
NCT00210665	ET743-SAR-3002	Expanded Access Program
NCT02189720	EAP-001	Expanded access protocol (EAP)
NCT02939820	ALN-TTR02-007	Supportive open-label studies

## Sheet: 5_Phase not mentioned
S3e File. The word ‘phase’ was not linked to a given trial anywhere in the MedR.
NCT Number	Study Identifier	Phase – MedR		Phase – CTG
NCT00579501	ET-B-028-06	Activity-finding study		Phase 2
NCT00060944	ET743-STS-201	Randomized, open label		Phase 2
NCT00386763	B2303	Partially blinded trial		Phase 3
NCT00233337	A2401	Open-label, non-comparative trial		Phase 4
NCT00709969	A2403	Open-label, non-comparative trial		Phase 3
NCT02216123	TAF116564	Efficacy study		Phase 3
NCT01376167	TAF112582 (Part 1) + TAF112582 (Part 2)	Efficacy study		Phase 2
NCT02755142	ALS-8	Prospective, dose escalation study		Phase 1|Phase 2
NCT03041909	GBT440-024	OLE		Phase 2
NCT03158103	IST3397-015	NA	Open label, dose escalation	Phase 1
NCT01479127	M12-925	OL Safety		Phase 2
NCT00534378	11903	Open label dose escalation		Phase 1
NCT00378495	Z019	28 days		Phase 1|Phase 2
NCT00001736	98-EI-0109E	Double-masked, randomized, within-patient-controlled study		Phase 1

## Sheet: 6_Unsearchable pdfs
S3f File. We did not search for information due to the non-searchability of the MedRs.
NCT Number	Study Identifier	Phase – MedR	Phase – CTG	Comment
NCT00549302	H6D-MC-LVGX	Safety and efficacy	Phase 3	Adcirca pdf unsearchable
NCT00147199	LRX-TRIUMPH 001	Chronic, randomized, double blind, placebo controlled	Phase 3	Tyvaso pdf unsearchable

## Sheet: 7_Discrepancies
S3g File. Clear discrepancies
NCT Number	Study Identifier	Phase – MedR	Manual search of MedR	Phase – CTG
NCT00628498	Study 2006-05	Expanded Access Programme	Phase 3	Phase 3
NCT00654927	MS-F202 EXT	Extension	Phase 2	Phase 3
