# Supplementary material for: Discrepancies between FDA documents and ClinicalTrials.gov for Orphan Drug-related clinical trial data
Source: PLOS Glob Public Health. 2022 Apr 22;2(4):e0000261. doi: 10.1371/journal.pgph.0000261 (PMC10021800; doi:10.1371/journal.pgph.0000261)
Supplement: S4 File — a(i). A list of the 12 MedR-CTG pairs of trials, where the value of either N1 or N2 was unavailable. a(ii). A comparison of the N1 and N2 values for the relevant MedR-CTG pairs: (a) The 190 MedR-CTG pairs with N1 and N2 values available; (b) N1; (c) N1+5%; (d) N1-5%; (e) N2; (f) trials where N1 = N2; and trials where N2 was within +/- 5% of N1. b. For 190 MedR-CTG pairs, (i) N1, (ii) N1 attribute, (iii) N2, (iv) N2 attribute and (v) whether or not the two attributes match. (XLS) [file pgph.0000261.s004.xls]

## Sheet: Legends
S4 File. For the MedR-CTG pairs, a comparison of the N1 and N2 values and attributes.
Sheet number and name	Legend
1_N1 and N2	S4a(i) File. A list of the 12 MedR-CTG pairs of trials, where the value of either N1 or N2 was unavailable.
	S4a(ii) File. A comparison of the N1 and N2 values for the relevant MedR-CTG pairs: (a) The 190 MedR-CTG pairs with N1 and N2 values available; (b) N1; (c) N1+5%; (d) N1-5%; (e) N2; (f) trials where N1=N2; and trials where N2 was within +/- 5% of N1.
2_N1 and N2 attributes	S4b File. For 190 MedR-CTG pairs, (i) N1, (ii) N1 attribute, (iii) N2, (iv) N2 attribute and (v) whether or not the two attributes match.

## Sheet: 1_N1 and N2
S4a(i) File. A list of the 12 MedR-CTG pairs of trials, where the value of either N1 or N2 was unavailable.					S4a(ii) File. A comparison of the N1 and N2 values for the relevant MedR-CTG pairs (a) The 190 MedR-CTG pairs with N1 and N2 values available; (b) N1; (c) N1+5%; (d) N1–5%; (e) N2; (f) trials where N1=N2; and trials where N2 was within +/– 5% of N1.
Number	NCT ID	N1	N2		Number	NCT ID	N1	N1+5%	N1–5%	N2	N1=N2	N2 within +/– 5% of N1
1	NCT00082316	117	NA		1	NCT00001736	16	16.8	15.2	51		no
2	NCT00210665	1803 previously treated	NA		2	NCT00003966	149	156.45	141.55	151		yes
3	NCT00233337	165	NA		3	NCT00034710	42	44.1	39.9	42	yes
4	NCT00477594	NA	21		4	NCT00053417	206	216.3	195.7	206	yes
5	NCT02138786	NA	27		5	NCT00060944	270	283.5	256.5	271		yes
6	NCT02189720	143	NA		6	NCT00061776	299	313.95	284.05	300		yes
7	NCT02194985	Ongoing	76		7	NCT00068081	155	162.75	147.25	150		yes
8	NCT02227251	NA	129		8	NCT00097695	64	67.2	60.8	84		no
9	NCT02314247	NA	16		9	NCT00104520	211	221.55	200.45	211	yes
10	NCT02755142	NA	21		10	NCT00112359	164	172.2	155.8	166		yes
11	NCT02850406	13+40+TBD	155		11	NCT00125788	81	85.05	76.95	81	yes
12	NCT02939820	150	NA		12	NCT00125918	400	420	380	406		yes
					13	NCT00127530	300	315	285	300	yes
					14	NCT00128492	207	217.35	196.65	274		no
					15	NCT00131261	25	26.25	23.75	25	yes
					16	NCT00147199	235	246.75	223.25	235	yes
					17	NCT00216463	50	52.5	47.5	50	yes
					18	NCT00231569	74	77.7	70.3	74	yes
					19	NCT00233155	106	111.3	100.7	100		no
					20	NCT00241670	415	435.75	394.25	415	yes
					21	NCT00254449	36	37.8	34.2	36	yes
					22	NCT00272948	356	373.8	338.2	360		yes
					23	NCT00274651	53	55.65	50.35	53	yes
					24	NCT00280995	13	13.65	12.35	12		no
					25	NCT00281008	44	46.2	41.8	44	yes
					26	NCT00300222	416	436.8	395.2	400		yes
					27	NCT00335153	354	371.7	336.3	354	yes
					28	NCT00357994	35	36.75	33.25	36		yes
					29	NCT00358150	26	27.3	24.7	26	yes
					30	NCT00358501	134	140.7	127.3	134	yes
					31	NCT00360568	62	65.1	58.9	62	yes
					32	NCT00362180	38	39.9	36.1	38	yes
					33	NCT00375219	103	108.15	97.85	103	yes
					34	NCT00378495	42	44.1	39.9	80		no
					35	NCT00386763	899	943.95	854.05	890		yes
					36	NCT00389428	34	35.7	32.3	48		no
					37	NCT00413075	120	126	114	121		yes
					38	NCT00413322	35	36.75	33.25	35	yes
					39	NCT00421889	80	84	76	80	yes
					40	NCT00431340	4	4.2	3.8	4	yes
					41	NCT00462943	100	105	95	100	yes
					42	NCT00483652	239	250.95	227.05	240		yes
					43	NCT00491894	137	143.85	130.15	137	yes
					44	NCT00500656	77	80.85	73.15	85		no
					45	NCT00534378	39	40.95	37.05	39	yes
					46	NCT00548340	322	338.1	305.9	322	yes
					47	NCT00549302	357	374.85	339.15	357	yes
					48	NCT00569582	50	52.5	47.5	50	yes
					49	NCT00579501	29	30.45	27.55	29	yes
					50	NCT00586209	15	15.75	14.25	15	yes
					51	NCT00607373	51	53.55	48.45	51	yes
					52	NCT00628498	681	715.05	646.95	1206		no
					53	NCT00631462	59	61.95	56.05	59	yes
					54	NCT00648908	267	280.35	253.65	269		yes
					55	NCT00649792	239	250.95	227.05	214		no
					56	NCT00654927	177	185.85	168.15	177	yes
					57	NCT00660179	742	779.1	704.9	742	yes
					58	NCT00660673	262	275.1	248.9	262	yes
					59	NCT00667823	550	577.5	522.5	550	yes
					60	NCT00694109	141	148.05	133.95	144		yes
					61	NCT00706849	124	130.2	117.8	124	yes
					62	NCT00707746	33	34.65	31.35	34		yes
					63	NCT00709969	310	325.5	294.5	310	yes
					64	NCT00724334	43	45.15	40.85	42		yes
					65	NCT00770146	158	165.9	150.1	158	yes
					66	NCT00788892	126	132.3	119.7	126	yes
					67	NCT00794664	58	60.9	55.1	58	yes
					68	NCT00809146	1023	1074.15	971.85	1023	yes
					69	NCT00822094	126	132.3	119.7	126	yes
					70	NCT00853047	23	24.15	21.85	23	yes
					71	NCT00865969	129	135.45	122.55	129	yes
					72	NCT00873119	86	90.3	81.7	89		yes
					73	NCT00878722	41	43.05	38.95	41	yes
					74	NCT00878800	41	43.05	38.95	41	yes
					75	NCT00891202	40	42	38	40	yes
					76	NCT00903331	317	332.85	301.15	178		no
					77	NCT00912093	98	102.9	93.1	98	yes
					78	NCT00916942	402	422.1	381.9	20		no
					79	NCT00925301	67	70.35	63.65	67	yes
					80	NCT00925782	24	25.2	22.8	24	yes
					81	NCT00936741	30	31.5	28.5	30	yes
					82	NCT00943111	160	168	152	160	yes
					83	NCT00962611	57	59.85	54.15	57	yes
					84	NCT00997204	151	158.55	143.45	151	yes
					85	NCT01004861	132	138.6	125.4	132	yes
					86	NCT01055847	105	110.25	99.75	105	yes
					87	NCT01056341	460	483	437	512		no
					88	NCT01061814	84	88.2	79.8	84	yes
					89	NCT01074944	170	178.5	161.5	170	yes
					90	NCT01090661	60	63	57	60	yes
					91	NCT01104415	15	15.75	14.25	15	yes
					92	NCT01133366	18	18.9	17.1	18	yes
					93	NCT01163032	136	142.8	129.2	136	yes
					94	NCT01179217	230	241.5	218.5	230	yes
					95	NCT01218659	60	63	57	68		no
					96	NCT01218789	140	147	133	140	yes
					97	NCT01271387	29	30.45	27.55	29	yes
					98	NCT01299298	20	21	19	20	yes
					99	NCT01317927	27	28.35	25.65	27	yes
					100	NCT01343277	518	543.9	492.1	579		no
					101	NCT01376167	851	893.55	808.45	851	yes
					102	NCT01377922	38	39.9	36.1	38	yes
					103	NCT01390220	292	306.6	277.4	292	yes
					104	NCT01404390	10	10.5	9.5	10	yes
					105	NCT01420770	31	32.55	29.45	30		yes
					106	NCT01420783	81	85.05	76.95	81	yes
					107	NCT01429116	200	210	190	200	yes
					108	NCT01430754	20	21	19	20	yes
					109	NCT01437787	289	303.45	274.55	289	yes
					110	NCT01458119	85	89.25	80.75	85	yes
					111	NCT01477619	60	63	57	60	yes
					112	NCT01479127	8	8.4	7.6	8	yes
					113	NCT01484990	19	19.95	18.05	19	yes
					114	NCT01494701	28	29.4	26.6	28	yes
					115	NCT01511978	32	33.6	30.4	32	yes
					116	NCT01523171	97	101.85	92.15	97	yes
					117	NCT01529034	161	169.05	152.95	175		no
					118	NCT01540500	24	25.2	22.8	24	yes
					119	NCT01559077	17	17.85	16.15	17	yes
					120	NCT01578057	28	29.4	26.6	28	yes
					121	NCT01585623	16	16.8	15.2	16	yes
					122	NCT01607892	286	300.3	271.7	285		yes
					123	NCT01617967	29	30.45	27.55	29	yes
					124	NCT01637636	48	50.4	45.6	48	yes
					125	NCT01660451	226	237.3	214.7	227		yes
					126	NCT01660633	61	64.05	57.95	61	yes
					127	NCT01677910	136	142.8	129.2	135		yes
					128	NCT01692366	8	8.4	7.6	8	yes
					129	NCT01696084	309	324.45	293.55	309	yes
					130	NCT01703988	34	35.7	32.3	34	yes
					131	NCT01780246	18	18.9	17.1	18	yes
					132	NCT01836705	60	63	57	60	yes
					133	NCT01839656	21	22.05	19.95	21	yes
					134	NCT01928914	260	273	247	260	yes
					135	NCT01960348	225	236.25	213.75	225	yes
					136	NCT01961921	27	28.35	25.65	27	yes
					137	NCT01999777	62	65.1	58.9	62	yes
					138	NCT02014558	265	278.25	251.75	265	yes
					139	NCT02026063	127	133.35	120.65	124		yes
					140	NCT02029443	305	320.25	289.75	306		yes
					141	NCT02050802	64	67.2	60.8	64	yes
					142	NCT02052791	47	49.35	44.65	47	yes
					143	NCT02053454	12	12.6	11.4	12	yes
					144	NCT02063659	76	79.8	72.2	76	yes
					145	NCT02088541	317	332.85	301.15	317	yes
					146	NCT02112526	21	22.05	19.95	21	yes
					147	NCT02155582	84	88.2	79.8	63		no
					148	NCT02161185	7	7.35	6.65	7	yes
					149	NCT02180711	40	42	38	80		no
					150	NCT02180724	106	111.3	100.7	106	yes
					151	NCT02181660	27	28.35	25.65	24		no
					152	NCT02193074	121	127.05	114.95	122		yes
					153	NCT02211014	27	28.35	25.65	27	yes
					154	NCT02213926	124	130.2	117.8	124	yes
					155	NCT02216123	251	263.55	238.45	251	yes
					156	NCT02285088	234	245.7	222.3	133		no
					157	NCT02292537	126	132.3	119.7	126	yes
					158	NCT02310906	25	26.25	23.75	39		no
					159	NCT02333799	109	114.45	103.55	109	yes
					160	NCT02336815	202	212.1	191.9	202	yes
					161	NCT02337829	33	34.65	31.35	48		no
					162	NCT02342886	284	298.2	269.8	284	yes
					163	NCT02343042	117	122.85	111.15	437		no
					164	NCT02343120	376	394.8	357.2	397		no
					165	NCT02371369	120	126	114	120	yes
					166	NCT02386553	17	17.85	16.15	25		no
					167	NCT02421939	255	267.75	242.25	371		no
					168	NCT02452372	17	17.85	16.15	40		no
					169	NCT02456883	6	6.3	5.7	6	yes
					170	NCT02462759	21	22.05	19.95	21	yes
					171	NCT02474589	449	471.45	426.55	449	yes
					172	NCT02495233	10	10.5	9.5	10	yes
					173	NCT02500381	222	233.1	210.9	222	yes
					174	NCT02510261	188	197.4	178.6	211		no
					175	NCT02534753	8	8.4	7.6	8	yes
					176	NCT02571816	24	25.2	22.8	24	yes
					177	NCT02594124	4	4.2	3.8	292		no
					178	NCT02658435	300	315	285	486		no
					179	NCT02970162	26	27.3	24.7	26	yes
					180	NCT03036813	545	572.25	517.75	449		no
					181	NCT03041909	10	10.5	9.5	5		no
					182	NCT03110562	399	418.95	379.05	402		yes
					183	NCT03158103	3	3.15	2.85	3	yes
					184	NCT03189524	44	46.2	41.8	44	yes
					185	NCT03206918	91	95.55	86.45	91	yes
					186	NCT03206970	86	90.3	81.7	86	yes
					187	NCT03215966	10	10.5	9.5	38		no
					188	NCT03332173	44	46.2	41.8	44	yes
					189	NCT03338816	94	98.7	89.3	94	yes
					190	NCT04002297	500	525	475	500	yes

## Sheet: 2_N1 and N2 attributes
S4b File. For 190 MedR-CTG pairs, (i) N1, (ii) N1 attribute, (iii) N2, (iv) N2 attribute and (v) whether or not the two attributes match.
Number	NCT ID	N1	N1 attribute	N2	N2 attribute	Attribute match
1	NCT00001736	16	Enrolled	51		no
2	NCT00003966	149	Enrolled	151	Actual	yes
3	NCT00034710	42	N: Number of subjects	42		no
4	NCT00053417	206	Enrolled	206	Actual	yes
5	NCT00060944	270	Patients	271	Actual	yes
6	NCT00061776	299	N: Number of subjects	300		no
7	NCT00068081	155	N: Number of subjects	150		no
8	NCT00097695	64	Subjects, randomized plus open label	84	Actual	yes
9	NCT00104520	211	Enrolled	211	Actual	yes
10	NCT00112359	164	Enrolled	166	Actual	yes
11	NCT00125788	81	Enrolled	81	Actual	yes
12	NCT00125918	341	Plan: 400 Complete: 341	406	Actual	yes
13	NCT00127530	300	Enrolled	300	Actual	yes
14	NCT00128492	207	Enrolled	274	Actual	yes
15	NCT00131261	25	Number of subjects	25	Actual	yes
16	NCT00147199	235	Enrolled	235	Actual	yes
17	NCT00216463	50	Enrolled	50	Actual	yes
18	NCT00231569	74	Enrolled	74	Actual	yes
19	NCT00233155	106	N: Number of subjects	100		no
20	NCT00241670	415	Enrolled	415	Actual	yes
21	NCT00254449	36	N: Number of subjects	36		no
22	NCT00272948	356	Enrolled	360	Anticipated	no
23	NCT00274651	53	Number of subjects	53	Actual	yes
24	NCT00280995	13	Enrolled	12	Actual	yes
25	NCT00281008	44	Enrolled	44	Actual	yes
26	NCT00300222	416	N: Number of subjects	400		no
27	NCT00335153	354	Number of subjects	354	Actual	yes
28	NCT00357994	71 (35 completed for 3001)	Number of subjects	36	Actual	yes
29	NCT00358150	26	Enrolled	26	Actual	yes
30	NCT00358501	134	Enrolled	134	Actual	yes
31	NCT00360568	62	Number of subjects	62	Actual	yes
32	NCT00362180	38	Enrolled	38	Actual	yes
33	NCT00375219	103	Enrolled	103	Actual	yes
34	NCT00378495	42	Enrolled	80	Anticipated	no
35	NCT00386763	899	Patients	890		no
36	NCT00389428	34	Study population	48	Actual	yes
37	NCT00413075	120	Number of subjects	121	Actual	yes
38	NCT00413322	35	Number of subjects	35	Actual	yes
39	NCT00421889	80	Number of subjects	80	Actual	yes
40	NCT00431340	4	Number of subjects	4	Actual	yes
41	NCT00462943	100	Enrolled	100	Actual	yes
42	NCT00483652	239	Enrolled	240	Actual	yes
43	NCT00491894	137	Number of patients	137	Actual	yes
44	NCT00500656	77	Subjects, randomized plus open label	85	Actual	yes
45	NCT00534378	39	Enrolled	39	Actual	yes
46	NCT00548340	322	Enrolled	322	Actual	yes
47	NCT00549302	357	Included in analysis	357	Actual	yes
48	NCT00569582	50	Enrolled	50	Actual	yes
49	NCT00579501	29	Patients	29	Actual	yes
50	NCT00586209	15	Enrolled	15	Actual	yes
51	NCT00607373	51	Enrolled	51	Actual	yes
52	NCT00628498	681	Enrolled	1206	Actual	yes
53	NCT00631462	59	Enrolled	59	Actual	yes
54	NCT00648908	267	Enrolled	269	Actual	yes
55	NCT00649792	239	Enrolled	214	Actual	yes
56	NCT00654927	177	Enrolled	177	Actual	yes
57	NCT00660179	742	Randomized	742	Actual	yes
58	NCT00660673	262	Number of subjects	262	Actual	yes
59	NCT00667823	550	Enrolled	550	Actual	yes
60	NCT00694109	141	Enrolled	144	Actual	yes
61	NCT00706849	124	Enrolled	124	Actual	yes
62	NCT00707746	33	Enrolled	34	Actual	yes
63	NCT00709969	310	Patients	310	Actual	yes
64	NCT00724334	43	Enrolled	42	Actual	yes
65	NCT00770146	158	Enrolled	158	Actual	yes
66	NCT00788892	126	Study population	126	Actual	yes
67	NCT00794664	58	Enrolled	58	Actual	yes
68	NCT00809146	1023	Enrolled	1023	Actual	yes
69	NCT00822094	126	Study population	126	Actual	yes
70	NCT00853047	23	Enrolled	23	Actual	yes
71	NCT00865969	129	Number of subjects	129	Actual	yes
72	NCT00873119	86	Number of subjects	89	Actual	yes
73	NCT00878722	41	Number of subjects	41	Actual	yes
74	NCT00878800	41	Number of subjects	41	Actual	yes
75	NCT00891202	40	Enrolled	40	Actual	yes
76	NCT00903331	317	Enrolled	178	Actual	yes
77	NCT00912093	98	Subjects, randomized plus open label	98	Actual	yes
78	NCT00916942	402	N: Number of subjects	20	Anticipated	no
79	NCT00925301	67	Number. of patients	67	Actual	yes
80	NCT00925782	24	Enrolled	24	Actual	yes
81	NCT00936741	30	Enrolled	30	Actual	yes
82	NCT00943111	160	Randomized	160	Actual	yes
83	NCT00962611	57	Enrolled	57	Actual	yes
84	NCT00997204	151	Subjects, randomized plus open label	151	Actual	yes
85	NCT01004861	132	Enrolled	132	Actual	yes
86	NCT01055847	105	Enrolled	105	Actual	yes
87	NCT01056341	460	Enrolled	512	Actual	yes
88	NCT01061814	84	Enrolled	84	Actual	yes
89	NCT01074944	170	Enrolled	170	Actual	yes
90	NCT01090661	60	Enrolled	60	Actual	yes
91	NCT01104415	15	Enrolled	15	Actual	yes
92	NCT01133366	18	Enrolled	18	Actual	yes
93	NCT01163032	136	Subjects enrolled in pre randomization phase*	136	Actual	yes
94	NCT01179217	230	Enrolled	230	Actual	yes
95	NCT01218659	60	Number. of patients	68	Actual	yes
96	NCT01218789	N1 NA(140 planned)	140 planned	140	Anticipated	yes
97	NCT01271387	29	Enrolled	29	Actual	yes
98	NCT01299298	20	Enrolled	20	Actual	yes
99	NCT01317927	27	Number of subjects	27	Actual	yes
100	NCT01343277	518	Patients	579	Actual	yes
101	NCT01376167	851	Enrolled	851	Actual	yes
102	NCT01377922	38	Number of subjects	38	Actual	yes
103	NCT01390220	292	Enrolled	292	Actual	yes
104	NCT01404390	10	Enrolled	10	Actual	yes
105	NCT01420770	31	Enrolled	30	Actual	yes
106	NCT01420783	81	Enrolled	81	Actual	yes
107	NCT01429116	86 (200 planned)	Enrolled (200 planned)	200	Anticipated	yes
108	NCT01430754	58* (20randomized)	Enrolled (20 randomized)	20	Actual	yes
109	NCT01437787	289	Enrolled	289	Actual	yes
110	NCT01458119	85	Number. of patients	85	Actual	yes
111	NCT01477619	60	Enrolled	60	Actual	yes
112	NCT01479127	8	Number of subjects	8	Actual	yes
113	NCT01484990	19	Number of subjects	19	Actual	yes
114	NCT01494701	28	Enrolled	28	Actual	yes
115	NCT01511978	32	52 subjects screened; 32 subjects enrolled	32	Actual	yes
116	NCT01523171	97	Enrolled	97	Actual	yes
117	NCT01529034	161	Enrolled	175	Actual	yes
118	NCT01540500	24	Enrolled	24	Actual	yes
119	NCT01559077	17	Number of subjects	17	Actual	yes
120	NCT01578057	28	Enrolled	28	Actual	yes
121	NCT01585623	16	Enrolled	16	Actual	yes
122	NCT01607892	286	N = 286; MM N=81	285	Actual	yes
123	NCT01617967	29	Number of subjects	29	Actual	yes
124	NCT01637636	48	Enrolled	48	Actual	yes
125	NCT01660451	226	Enrolled	227	Actual	yes
126	NCT01660633	61	Enrolled	61	Actual	yes
127	NCT01677910	136	Enrolled	135	Actual	yes
128	NCT01692366	8	Enrolled	8	Actual	yes
129	NCT01696084	309	Study population	309	Actual	yes
130	NCT01703988	34	Enrolled	34	Actual	yes
131	NCT01780246	18	Enrolled	18	Actual	yes
132	NCT01836705	60	Enrolled	60	Actual	yes
133	NCT01839656	21	Enrolled	21	Actual	yes
134	NCT01928914	260	Enrolled	260	Actual	yes
135	NCT01960348	225	Number of subjects	225	Actual	yes
136	NCT01961921	27	Number of subjects	27	Actual	yes
137	NCT01999777	62	Enrolled	62	Actual	yes
138	NCT02014558	265	Enrolled	265	Actual	yes
139	NCT02026063	127	Enrolled	124	Actual	yes
140	NCT02029443	305	Enrolled	306	Actual	yes
141	NCT02050802	64	Number of subjects	64	Actual	yes
142	NCT02052791	47	Enrolled	47	Actual	yes
143	NCT02053454	12	Number of subjects	12	Actual	yes
144	NCT02063659	76	Enrolled	76	Actual	yes
145	NCT02088541	317	Population	317	Actual	yes
146	NCT02112526	21	Enrolled	21	Actual	yes
147	NCT02155582	84	Enrolled	63	Actual	yes
148	NCT02161185	7	Enrolled	7	Actual	yes
149	NCT02180711	40	Enrolled	80	Anticipated	no
150	NCT02180724	106	Enrolled	106	Actual	yes
151	NCT02181660	27	Enrolled	24	Actual	yes
152	NCT02193074	121	Enrolled	122	Actual	yes
153	NCT02211014	27	Enrolled	27	Actual	yes
154	NCT02213926	124	Enrolled	124	Actual	yes
155	NCT02216123	251	Enrolled	251	Actual	yes
156	NCT02285088	234	Enrolled	133	Actual	yes
157	NCT02292537	126	Enrolled	126	Actual	yes
158	NCT02310906	25	Enrolled	39	Actual	yes
159	NCT02333799	109	Enrolled	109	Actual	yes
160	NCT02336815	123+79=202	Population	202	Actual	yes
161	NCT02337829	33	Enrolled	48	Actual	yes
162	NCT02342886	284	Enrolled	284	Actual	yes
163	NCT02343042	117	Population	437	Anticipated	no
164	NCT02343120	376	Enrolled	397	Anticipated	no
165	NCT02371369	120	Enrolled	120	Actual	yes
166	NCT02386553	17 (planned 25)	Enrolled Planned 25	25	Actual	yes
167	NCT02421939	255	Enrolled	371	Actual	yes
168	NCT02452372	17	Randomized	40	Actual	yes
169	NCT02456883	6	Enrolled	6	Actual	yes
170	NCT02462759	21	Enrolled	21	Actual	yes
171	NCT02474589	449	Enrolled	449	Actual	yes
172	NCT02495233	10	Enrolled	10	Actual	yes
173	NCT02500381	222	Study population	222	Anticipated	no
174	NCT02510261	188	Number of subjects	211	Anticipated	no
175	NCT02534753	8	Enrolled	8	Actual	yes
176	NCT02571816	24	Enrolled	24	Actual	yes
177	NCT02594124	4* (planned 274)	Enrolled Planned 274	292	Actual	yes
178	NCT02658435	300	Enrolled	486	Actual	yes
179	NCT02970162	26	Number of subjects	26	Actual	yes
180	NCT03036813	545	Enrolled	449	Actual	yes
181	NCT03041909	10	Enrolled	5	Actual	yes
182	NCT03110562	399	Population	402	Actual	yes
183	NCT03158103	3	Enrolled	3	Actual	yes
184	NCT03189524	44	Enrolled	44	Anticipated	no
185	NCT03206918	91	Enrolled	91	Actual	yes
186	NCT03206970	86	Enrolled	86	Actual	yes
187	NCT03215966	10		38	Actual	yes
188	NCT03332173	44	Enrolled	44	Actual	yes
189	NCT03338816	94	Randomized	94	Actual	yes
190	NCT04002297	500	Expected	500	Anticipated	yes
