# Supplementary material for: Discrepancies between FDA documents and ClinicalTrials.gov for Orphan Drug-related clinical trial data
Source: PLOS Glob Public Health. 2022 Apr 22;2(4):e0000261. doi: 10.1371/journal.pgph.0000261 (PMC10021800; doi:10.1371/journal.pgph.0000261)
Supplement: S5 File — (i). A listing of the MedR-CTG pairs of pivotal trials; and for these pairs, a comparison of the phase, and of the N1 and N2 values and attributes. a. A list of the ODs that did, or did not, list pivotal trials. b. The trials that were marked as pivotal, important, key or primary, that (i) did have CTG matches, (ii) that did have a CTG match, but for which N2 was unavailable and (iii) did not have CTG matches. c. A comparison of the N1 and N2 values for the 51 pivotal trials (a) The 51 pivotal trials with N1 and N2 values available; (b) N1; (c) N1+5%; (d) N1–5%; (e) N2; (f) trials where N1 = N2; and (g) trials where N2 was within +/- N1 and 5%. d. For 51 pivotal trials, (i) N1, (ii) N1 attribute, (iii) N2, (iv) N2 attribute and (v) whether or not the two attributes match. (ii). A comparison of the phase of each of 51 pivotal trials, as listed in the MedR and in CTG. e. An exact match, as deduced from the Clinical Trials Table. f. An exact match after a manual search of the entire MedR. g. An overlap, such as Phase 2b in CTG but Phase 2 in CTG or Phase 3 in CTG and Phase 2/3 in CTG. h. The word ‘phase’ was not linked to a given trial anywhere in the MedR. (XLS) [file pgph.0000261.s005.xls]

## Sheet: Legends for S5 File(i)
S5 File(i). A listing of the MedR-CTG pairs of pivotal trials; and for these pairs, a comparison of the phase, and of the N1 and N2 values and attributes.
Sheet number and name	Legend
1_ODs with pivotal trials	S5a File. A list of the ODs that did, or did not, list pivotal trials.
2_82 pivotal trials	S5b File. The trials that were marked as pivotal, important, key or primary, that (i) did have CTG matches, (ii) that did have a CTG match, but for which N2 was unavailable and (iii) did not have CTG matches,.
3_51 pivotal trials	S5c File. A comparison of the N1 and N2 values for the 51 pivotal trials (a) The 51 pivotal trials with N1 and N2 values available; (b) N1; (c) N1+5%; (d) N1–5%; (e) N2; (f) trials where N1=N2; and (g) trials where N2 was within +/- N1 and 5%.
4_51 pivotal trials_attributes	S5d File. For 51 pivotal trials, (i) N1, (ii) N1 attribute, (iii) N2, (iv) N2 attribute and (v) whether or not the two attributes match.

## Sheet: 1_ODs with pivotal trials
S5a File. A list of the ODs that did, or did not, list pivotal trials.
Number	ODs with pivotal trials	ODs without pivotal trials
1	ALIQOPA	VYONDYS 53
2	AMPYRA	OZOBAX
3	BELEODAQ	TURALIO
4	BRUKINSA	AVACLYR
5	CALQUENCE	SEIZALAM
6	CARNEXIV	KRINTAFEL
7	CAYSTON	ASCOR
8	CERDELGA	GLEOLAN
9	COARTEM	NETSPOT
10	CUVPOSA	PROVAYBLUE
11	DEFITELIO	RYANODEX
12	DUOPA	PURIXAN
13	EGATEN	HETLIOZ
14	ENDARI	NYMALIZE
15	EVOMELA	CYSTARAN
16	EXSERVAN	MITOSOL
17	FIRAZYR	NITHIODOTE
18	FIRDAPSE	CARBAGLU
19	GALAFOLD	ADCIRCA
20	GIVLAARI	MEMBRANEBLUE
21	HEMANGEOL
22	IMPAVIDO
23	INREBIC
24	KORLYM
25	KYNAMRO
26	NAYZILAM
27	ONPATTRO
28	OPSUMIT
29	OXBRYTA
30	PRETOMANID
31	QUTENZA
32	RUZURGI
33	SPINRAZA
34	SYNRIBO
35	TPOXX
36	TYVASO
37	VALCHLOR
38	VYXEOS
39	XERMELO
40	XOSPATA
41	XPOVIO
42	YONDELIS
43	ZIRGAN

## Sheet: 2_82 pivotal trials
S5b(i) File. Trials in the MedRs that were marked as pivotal, important, key or primary, that did have CTG matches.
Number	Study Identifier	NCT Number	Trial descriptor
1	CP-AI- 006	NCT00128492	Important
2	AC-055-302 (Seraphin)	NCT00660179	Important
3	CP-AI- 003	NCT01055847	Important
4	CDX-353-002	NCT01660633	Key efficacy study
5	B2303	NCT00386763	Key/Primary
6	A2403	NCT00709969	Key/Primary
7	JE049-2103 (FAST-1)	NCT00097695	Pivotal
8	CP-AI- 005	NCT00104520	Pivotal
9	CP-AI- 007	NCT00112359	Pivotal
10	MS-F203	NCT00127530	Pivotal
11	C117	NCT00300222	Pivotal
12	S187-3-001, S187-3-002	NCT00357994	Pivotal
13	2005-01-01	NCT00358501	Pivotal
14	CGX-635-CML-202 (CML-202)	NCT00375219	Pivotal
15	CGX-635-CML-203 (CML-203)	NCT00462943	Pivotal
16	MS-F204	NCT00483652	Pivotal
17	Study Sc-GLYCO-06-01	NCT00491894	Pivotal
18	JE049-2102 (FAST-2)	NCT00500656	Pivotal
19	C1073-400	NCT00569582	Pivotal
20	ISIS 301012-CS5	NCT00607373	Pivotal
21	CLTR0308-205	NCT00822094	Pivotal
22	CLN-19	NCT00865969	Pivotal
23	GZGD02507 (ENGAGE)	NCT00891202	Pivotal
24	C116	NCT00916942	Pivotal
25	AT1001-011	NCT00925301	Pivotal
26	V00400 SB 2 01 (Study 201)	NCT01056341	Pivotal
27	VP-VEC-162-3201	NCT01163032	Pivotal
28	GLUSCC09-01	NCT01179217	Pivotal
29	AT1001-012	NCT01218659	Pivotal
30	LMS-002	NCT01377922	Pivotal
31	P261-401	NCT01390220	Pivotal
32	VP-VEC-162-3203	NCT01430754	Pivotal
33	EFC12153 (JAKARTA)	NCT01437787	Pivotal
34	JPC 3,4- DAPPER	NCT01511978	Pivotal
35	16349 (+16349B)	NCT01660451	Pivotal
36	LX301	NCT01677910	Pivotal
37	CLTR0310-301	NCT01696084	Pivotal
38	ALN-TTR02-004	NCT01960348	Pivotal
39	CS3B	NCT02193074	Pivotal
40	ACE-LY-004	NCT02213926	Pivotal
41	Nix-TB	NCT02333799	Pivotal
42	KCP-330-012 Part 2 STORM + Part 1	NCT02336815	Pivotal
43	2215-CL-0301	NCT02421939	Pivotal
44	Study 008	NCT02474589	Pivotal
45	LMS-003	NCT02970162	Pivotal
46	GBT440-031 (HOPE)	NCT03036813	Pivotal
47	BGB-3111-206	NCT03206970	Pivotal
48	ALN-AS1-003	NCT03338816	Pivotal
49	BGB-3111-306	NCT04002297	Pivotal
50	HGT-FIR-054 (FAST-3)	NCT00912093	Pivotal
51	ET743-SAR-3007	NCT01343277	Primary
S5b(ii) File. The trial marked as key/ primary in a MedR, that had a CTG match, but for which N2 was unavailable.
Number	Study Identifier	NCT Number	Trial descriptor
1	A2401	NCT00233337	Key/Primary
S5b(iii) File. Trials in the MedRs that were marked pivotal, important, key or primary, that did not have CTG matches.
Number	Study Identifier	NCT Number	Phase from MedR	Drug Name
1	CP-AI- 002	Important	1b, 1a	CAYSTON
2	Study 5	Important	2	ZIRGAN
3	Study 6	Important	2	ZIRGAN
4	Study 7	Important	3	ZIRGAN
5	LRX-TRIUMPH001 (OL continuation phase)	Important	C, OL	TYVASO
6	ABM02	Key/Primary	Double-blind, comparative trial	COARTEM
7	A023	Key/Primary	Partially blinded, comparative trial	COARTEM
8	A025	Key/Primary	Double-blind, comparative trial	COARTEM
9	A026	Key/Primary	Open-label, comparative trial	COARTEM
10	A028	Key/Primary	Open-label, comparative trial	COARTEM
11	162020	Pivotal	1 BA/BE Study	EXSERVAN
12	2215-CL-0113	Pivotal	Evaluation of effect of food	XOSPATA
13	OV-1015	Pivotal	PK	CARNEXIV
14	3154	Pivotal	Open-label Randomized Active-control	IMPAVIDO
15	Z025	Pivotal	Open-label Randomized Active-control	IMPAVIDO
16	Z022	Pivotal	2	IMPAVIDO
17	3168	Pivotal	Double-blind Randomized Placebo controlled	IMPAVIDO
18	Soto	Pivotal	Open label Randomized Active control	IMPAVIDO
19	Z020a	Pivotal	Open label Randomized Active control	IMPAVIDO
20	Z020b	Pivotal	Open label Randomized Active control	IMPAVIDO
21	Z026	Pivotal	2b	IMPAVIDO
22	2005-NMMF-201-US	Pivotal		VALCHLOR
23	Study FH-00-01	Pivotal	3	CUVPOSA
24	Hien (2008) [3]	Pivotal (Retrospective)	Retrospective	EGATEN
25	WHO/CIBA B2212 (Peru)	Pivotal (Retrospective)	Pooled data from six unpublished, uncontrolled clinical studies	EGATEN
26	WHO/CIBA B2207 (Bolivia)	Pivotal (Retrospective)	Pooled data from six unpublished, uncontrolled clinical studies	EGATEN
27	WHO/CIBA B2208 (pediatric) (Bolivia)	Pivotal (Retrospective)	Pooled data from six unpublished, uncontrolled clinical studies	EGATEN
28	WHO/CIBA B2202 (Chile)	Pivotal (Retrospective)	Pooled data from six unpublished, uncontrolled clinical studies	EGATEN
29	WHO/CIBA B2201 (Iran)	Pivotal (Retrospective)	Pooled data from six unpublished, uncontrolled clinical studies	EGATEN
30	WHO/CIBA B2203 (Cuba)	Pivotal (Retrospective)	Pooled data from six unpublished, uncontrolled clinical studies	EGATEN

## Sheet: 3_51 pivotal trials
S5c File. A comparison of the N1 and N2 values for the 51 pivotal trials (a) The 51 pivotal trials with N1 and N2 values available; (b) N1; (c) N1+5%; (d) N1–5%; (e) N2; (f) trials where N1=N2; and (g) trials where N2 was within +/– 5% of N1.
Number	NCT ID	N1	N1+5%	N1–5%	N2	N1=N2	N2 within +/– 5% of N1
1	NCT00097695	64	67.2	60.8	84		no
2	NCT00104520	211	221.55	200.45	211	yes
3	NCT00112359	164	172.2	155.8	166		yes
4	NCT00127530	300	315	285	300	yes
5	NCT00128492	207	217.35	196.65	274		no
6	NCT00300222	416	436.8	395.2	400		yes
7	NCT00357994	35	36.75	33.25	36		yes
8	NCT00358501	134	140.7	127.3	134	yes
9	NCT00375219	103	108.15	97.85	103	yes
10	NCT00386763	899	943.95	854.05	890		yes
11	NCT00462943	100	105	95	100	yes
12	NCT00483652	239	250.95	227.05	240		yes
13	NCT00491894	137	143.85	130.15	137	yes
14	NCT00500656	77	80.85	73.15	85		no
15	NCT00569582	50	52.5	47.5	50	yes
16	NCT00607373	51	53.55	48.45	51	yes
17	NCT00660179	742	779.1	704.9	742	yes
18	NCT00709969	310	325.5	294.5	310	yes
19	NCT00822094	126	132.3	119.7	126	yes
20	NCT00865969	129	135.45	122.55	129	yes
21	NCT00891202	40	42	38	40	yes
22	NCT00912093	98	102.9	93.1	98	yes
23	NCT00916942	402	422.1	381.9	20		no
24	NCT00925301	67	70.35	63.65	67	yes
25	NCT01055847	105	110.25	99.75	105	yes
26	NCT01056341	460	483	437	512		no
27	NCT01163032	136	142.8	129.2	136	yes
28	NCT01179217	230	241.5	218.5	230	yes
29	NCT01218659	60	63	57	68		no
30	NCT01343277	518	543.9	492.1	579		no
31	NCT01377922	38	39.9	36.1	38	yes
32	NCT01390220	292	306.6	277.4	292	yes
33	NCT01430754	20	21	19	20	yes
34	NCT01437787	289	303.45	274.55	289	yes
35	NCT01511978	32	33.6	30.4	32	yes
36	NCT01660451	226	237.3	214.7	227		yes
37	NCT01660633	61	64.05	57.95	61	yes
38	NCT01677910	136	142.8	129.2	135		yes
39	NCT01696084	309	324.45	293.55	309	yes
40	NCT01960348	225	236.25	213.75	225	yes
41	NCT02193074	121	127.05	114.95	122		yes
42	NCT02213926	124	130.2	117.8	124	yes
43	NCT02333799	109	114.45	103.55	109	yes
44	NCT02336815	202	212.1	191.9	202	yes
45	NCT02421939	255	267.75	242.25	371		no
46	NCT02474589	449	471.45	426.55	449	yes
47	NCT02970162	26	27.3	24.7	26	yes
48	NCT03036813	545	572.25	517.75	449		no
49	NCT03206970	86	90.3	81.7	86	yes
50	NCT03338816	94	98.7	89.3	94	yes
51	NCT04002297	500	525	475	500	yes

## Sheet: 4_51 pivotal trials_attributes
S5d File. For 51 pivotal trials, (i) N1, (ii) N1 attribute, (iii) N2, (iv) N2 attribute and (v) whether or not the two attributes match.
Number	NCT ID	N1	N1 attribute	N2	N2 attribute	Attributes match
1	NCT00097695	64	Subjects, randomized plus open label	84	Actual	yes
2	NCT00104520	211	Enrolled	211	Actual	yes
3	NCT00112359	164	Enrolled	166	Actual	yes
4	NCT00127530	300	Enrolled	300	Actual	yes
5	NCT00128492	207	Enrolled	274	Actual	yes
6	NCT00300222	416	N: Number of subjects	400		no
7	NCT00357994	71 (35 completed for 3001)	Number of subjects	36	Actual	yes
8	NCT00358501	134	Enrolled	134	Actual	yes
9	NCT00375219	103	Enrolled	103	Actual	yes
10	NCT00386763	899	Patients	890		no
11	NCT00462943	100	Enrolled	100	Actual	yes
12	NCT00483652	239	Enrolled	240	Actual	yes
13	NCT00491894	137	Number of patients	137	Actual	yes
14	NCT00500656	77	Subjects, randomized plus open label	85	Actual	yes
15	NCT00569582	50	Enrolled	50	Actual	yes
16	NCT00607373	51	Enrolled	51	Actual	yes
17	NCT00660179	742	Randomized	742	Actual	yes
18	NCT00709969	310	Patients	310	Actual	yes
19	NCT00822094	126	Study population	126	Actual	yes
20	NCT00865969	129	Number of subjects	129	Actual	yes
21	NCT00891202	40	Enrolled	40	Actual	yes
22	NCT00912093	98	Subjects, randomized plus open label	98	Actual	yes
23	NCT00916942	402	N: Number of subjects	20	Anticipated	no
24	NCT00925301	67	Number. of patients	67	Actual	yes
25	NCT01055847	105	Enrolled	105	Actual	yes
26	NCT01056341	460	Enrolled	512	Actual	yes
27	NCT01163032	136	Subjects enrolled in pre randomization phase*	136	Actual	yes
28	NCT01179217	230	Enrolled	230	Actual	yes
29	NCT01218659	60	Number. of patients	68	Actual	yes
30	NCT01343277	518	Patients	579	Actual	yes
31	NCT01377922	38	Number of subjects	38	Actual	yes
32	NCT01390220	292	Enrolled	292	Actual	yes
33	NCT01430754	58* (20randomized)	Enrolled (20 randomized)	20	Actual	yes
34	NCT01437787	289	Enrolled	289	Actual	yes
35	NCT01511978	32	52 subjects screened; 32 subjects enrolled	32	Actual	yes
36	NCT01660451	226	Enrolled	227	Actual	yes
37	NCT01660633	61	Enrolled	61	Actual	yes
38	NCT01677910	136	Enrolled	135	Actual	yes
39	NCT01696084	309	Study population	309	Actual	yes
40	NCT01960348	225	Number of subjects	225	Actual	yes
41	NCT02193074	121	Enrolled	122	Actual	yes
42	NCT02213926	124	Enrolled	124	Actual	yes
43	NCT02333799	109	Enrolled	109	Actual	yes
44	NCT02336815	123+79=202	Population	202	Actual	yes
45	NCT02421939	255	Enrolled	371	Actual	yes
46	NCT02474589	449	Enrolled	449	Actual	yes
47	NCT02970162	26	Number of subjects	26	Actual	yes
48	NCT03036813	545	Enrolled	449	Actual	yes
49	NCT03206970	86	Enrolled	86	Actual	yes
50	NCT03338816	94	Randomized	94	Actual	yes
51	NCT04002297	500	Expected	500	Anticipated	yes

## Sheet: Legends for S5 File(ii)
S5 File(ii). A comparison of the phase of each of 51 pivotal trials, as listed in the MedR and in CTG.
Sheet number and name	Legend	Number	%
1_Pivotal_Exact match from table	S5e File. An exact match, as deduced from the Clinical Trials Table.	44	86.27
2_Pivotal_phase obtained after a search	S5f File. An exact match after a manual search of the entire MedR.	2	3.92
3_Pivotal_overlapping	S5g File. An overlap, such as Phase 2b in CTG but Phase 2 in CTG or Phase 3 in CTG and Phase 2/3 in CTG.	3	5.88
4_Pivotal_phase not mentioned	S5h File. The word ‘phase’ was not linked to a given trial anywhere in the MedR.	2	3.92
	TOTAL	51	100

## Sheet: 1_Pivotal_Exact match from tabl
S5e File. An exact match, as deduced from the Clinical Trials Table.
NCT Number	Study Identifier	Phase – MedR	Phase – CTG
NCT00097695	JE049-2103 (FAST-1)	3	Phase 3
NCT00104520	CP-AI- 005	3	Phase 3
NCT00112359	CP-AI- 007	3	Phase 3
NCT00127530	MS-F203	3	Phase 3
NCT00128492	CP-AI- 006	3	Phase 3
NCT00300222	C117	3	Phase 3
NCT00357994	S187-3-001, S187-3-002	3	Phase 3
NCT00358501	2005-01	3	Phase 3
NCT00375219	CGX-635-CML-202 (CML-202)	2	Phase 2
NCT00462943	CGX-635-CML-203 (CML-203)	2	Phase 2
NCT00483652	MS-F204	3	Phase 3
NCT00491894	Study Sc-GLYCO-06-01	3	Phase 3
NCT00500656	JE049-2102 (FAST-2)	3	Phase 3
NCT00569582	C1073-400	3	Phase 3
NCT00607373	ISIS 301012-CS5	3	Phase 3
NCT00660179	AC-055-302 (Seraphin)	3	Phase 3
NCT00865969	CLN-19	2	Phase 2
NCT00891202	GZGD02507 (ENGAGE)	3	Phase 3
NCT00912093	HGT-FIR-054 (FAST-3)	3	Phase 3
NCT00916942	C116	3	Phase 3
NCT00925301	AT1001-011	3	Phase 3
NCT01055847	CP-AI- 003	2	Phase 2
NCT01056341	V00400 SB 2 01 (Study 201)	2|3	Phase 2|Phase 3
NCT01163032	VP-VEC-162-3201	3	Phase 3
NCT01179217	GLUSCC09-01	3	Phase 3
NCT01218659	AT1001-012	3	Phase 3
NCT01377922	LMS-002	3	Phase 3
NCT01390220	P261-401	3	Phase 3
NCT01430754	VP-VEC-162-3203	3	Phase 3
NCT01437787	EFC12153 (JAKARTA)	3	Phase 3
NCT01511978	JPC 3,4- DAPPER	2	Phase 2
NCT01677910	LX301	3	Phase 3
NCT01696084	CLTR0310-301	3	Phase 3
NCT01960348	ALN-TTR02-004	3	Phase 3
NCT02193074	CS3B	3	Phase 3
NCT02213926	ACE-LY-004	2	Phase 2
NCT02333799	Nix-TB	3	Phase 3
NCT02421939	2215-CL-0301	3	Phase 3
NCT02474589	Study 008	3	Phase 3
NCT02970162	LMS-003	3	Phase 3
NCT03036813	GBT440-031 (HOPE)	3	Phase 3
NCT03206970	BGB-3111-206	2	Phase 2
NCT03338816	ALN-AS1-003	3	Phase 3
NCT01660451	16349 (+16349B)	2	Phase 2

## Sheet: 2_Pivotal_phase obtained after 
S5f File. An exact match after a manual search of the entire MedR.
NCT Number	Study Identifier	Phase – MedR	Manual search of MedR	Phase – CTG
NCT01343277	ET743-SAR-3007	Randomized, open label	3	Phase 3
NCT04002297	BGB-3111-306	Trial not listed in main table	3	Phase 3

## Sheet: 3_Pivotal_overlapping
S5g File. An overlap, such as Phase 2b in CTG but Phase 2 in CTG or Phase 3 in CTG and Phase 2/3 in CTG.
NCT Number	Study Identifier	Phase – MedR	Phase – CTG
NCT00822094	CLTR0308-205	2b	Phase 2
NCT01660633	CDX-353-002	2b	Phase 2
NCT02336815	KCP-330-012 Part 2 STORM + Part 1	2b	Phase 2

## Sheet: 4_Pivotal_phase not mentioned
S5h File. The word ‘phase’ was not linked to a given trial anywhere in the MedR.
NCT Number	Study Identifier	Phase – MedR	Phase – CTG
NCT00386763	B2303	Partially blinded trial	Phase 3
NCT00709969	A2403	Open-label, non-comparative trial	Phase 3
